# Supplementary material for: 2-Bromo-1,3-diisopropyl-4,5-dimethyl-1H-imidazol-3-ium dicyanidoargentate
Source: Acta Crystallogr Sect E Struct Rep Online. 2011 Dec 7;68(Pt 1):m17. doi: 10.1107/S1600536811051828 (PMC3254295; doi:10.1107/S1600536811051828)
Supplement: Supplementary file 1 [file e-68-00m17-sup1.cif]

##############################################################################
###                                                                        ###
###           Electronic papers (Acta Crystallographica Section C)         ###
###                                                                        ###
##############################################################################
#                                                                            #
# This paper is published electronically. It meets the data-validation       #
# criteria for publication in Acta Crystallographica Section C.              #
# The submission has been checked by a Section C Co-editor though the text   #
# in _publ_section_comments is the responsibility of the authors.            #
#                                                                            #
# Electronic papers are listed in the printed contents pages of an issue of  #
# Acta Crystallographica Section C within two months of acceptance and are   #
# available by email and via the online contents pages for that issue.       #
#                                                                            #
# Software is freely available for graphical display of the structure(s) in  #
# this CIF.  For information consult the CIF home page http://www.iucr.org/  #
# cif/home.html                                                              #
#                                                                            #
#            Copyright International Union of Crystallography                #
#                                                                            #
##############################################################################
data_global
_audit_creation_method     'form.cif (version 2.0)'
_journal_data_validation_number     ?
_journal_date_recd_electronic     2011-08-05
_journal_date_accepted     2011-12-01
_journal_name_full     'Acta Crystallographica, Section E'
_journal_year     2012
_journal_volume     68
_journal_issue      1
_journal_page_first     em17
_journal_page_last     em17
_journal_paper_category     QM
_journal_paper_doi     10.1107/S1600536811051828
_journal_coeditor_code     QK2020
_publ_contact_author
;
Dr. EYAD MALLAH
Faculty of Pharmacy and Medical Science, Petra University,
PO Box 961343 Amman 11196 Jordan
;
_publ_contact_author_name     'Eyad Mallah'
_publ_contact_author_address
;
Faculty of Pharmacy and Medical Science, Petra University, PO Box 961343
Amman 11196 Jordan
;
_publ_contact_author_email     'eyad782002@yahoo.com'
_publ_contact_author_fax     '0096265715570'
_publ_contact_author_phone     '0096265799555'
_publ_section_title
;
2-Bromo-1,3-diisopropyl-4,5-dimethyl-1<i>H</i>-imidazol-3-ium
dicyanidoargentate
;
loop_
    _publ_author_name
    _publ_author_footnote
    _publ_author_address
    'Mallah, Eyad' .
;
Faculty of Pharmacy and Medical Sciences, Petra University, PO Box 961343
Amman 11196
Jordan
;
    'Sweidan, Kamal' .
;
Department of Chemistry, Faculty of Science, The University of Jordan, Amman,
Jordan
;
    'Abu-Salem, Qutaiba' .
;
Department of Chemistry, Faculty of Science, University of Al al-Bayt,
Al-Mafraq, Jordan
;
    'Abu Dayyih, Wael' .
;
Faculty of Pharmacy and Medical Sciences, Petra University, PO Box 961343
Amman 11196
Jordan
;
    'Steimann, Manfred' .
;
Institut f\"ur Anorganische Chemie der Universit\"at T\"ubingen,
Auf der Morgenstelle 18, D-72076 T\"ubingen, Germany
;
_publ_section_abstract
;
The title structure, (C~11~H~20~BrN~2~)[Ag(CN)~2~)], is built up from an
approximately <i>C</i>~2~<i>~v~</i>-symmetric imidazolium cation and a nearly
linear dicyanidoargentate anion [N---Ag---N = 176.6(9)\% and Ag---C---N =
178.8(9) and 177.2(11)\%]. These two constituents are linked by a remarkably
short interaction between the Br atom of the imidazolium cation [C---Br =
1.85(3) \%A] and one N atom of the cyanidoargentate anion [Br...N = 2.96(2)
\%A], which is much less than the sum of the van der Waals radii (3.40 \%A).
;
_publ_section_comment
;
N-heterocyclic carbenes can form stable coordination compounds with main group
elements by using their strongly basic character. Kuhn <i>et al.</i>
(2004)
showed that weak interionic halogen contacts between 2-haloimidazolium cations
and halogen containing counter anions do exist in the solid state. Results of
related investigations were reported by Kuhn <i>et al.</i> (2009),
Mallah
<i>et al.</i> (2009), and Potocenak & Chomic (2006). The
reaction of
2-bromo-1,3-diisopropyl-4,5-dimethylimidazolium bromide with silver cyanide
gives the title compound as stable crystalline solid in a good yield. The
structure contains an approximately C~2v~ imidazolium cation (Fig. 1), similar
to the crystal structure of the 2-chloroimidazolium analogue (Mallah <i>et
al.,</i> 2011), where the C---Cl bond (1.677(5) \%A) is shorter than
the
C---Br bond of the title compound (1.848(6) \%A). The title structure contains
a cation-anion pair (Fig. 1) with a short
N(12)(<i>x</i>-1,<i>y</i>,<i>z</i>)...Br(1) interaction of 2.96(2)
\%A, by ca. 0.4 \%A shorther than the sum of the van der Waals radii. Mascal
<i>et al.</i> (1996) found for a s-triazine--dibromine cocrystal a
N...Br
contact distance as short as 2.515 \%A.
;
_publ_section_acknowledgements
;
The authors are grateful to the Deutsche Forschungsgemeinschaft, the Higher
Council for Science and Technology of Jordan and Petra University for
financial support. We also thank Dr C\"acilia Maichle-M\"ossmer for helpful
discussions.
;
_publ_section_references
;
Enraf--Nonius (1989). <i>CAD-4 Software</i>. Enraf--Nonius, Delft, The
Netherlands.
Flack, H. D. (1983). <i>Acta Cryst.</i> A<b>39</b>, 876--881.
Kuhn, N., Abu-Rayyan, A., Eichele, K., Schwarz, S. & Steimann, M. (2004).
<i>Inorg. Chim. Acta</i>, <b>3</b>57, 1799--1804.
Kuhn, N., Mallah, E., Maichle-M\"ossmer, C. & Steimann, M. (2009). <i>Z.
Naturforsch. Teil B</i>, <b>64</b>, 835--839.
Mallah, E., Abu-Salem, Q., Sweidan, K., Kuhn, N., Maichle-M\"ossmer, C.,
Steimann, M., Str\"obele, M. & Walker, M. (2011). <i>Z. Naturforsch. Teil
B</i>, <b>66</b>, 545--548.
Mallah, E., Kuhn, N., Maichle-M\"ossmer, C., Steimann, M., Str\"obele, M. &
Zeller, K. P. (2009). <i>Z. Naturforsch. Teil B</i>, <b>64</b>, 1176--1182.
Mascal, M., Richardson, J. L., Blake, A. J. & Li, W.-S. (1996). <i>Tetrahedron
Lett.</i> <b>37</b>, 3505--3506.
Potocenak, I. & Chomic, J. (2006). <i>Transition Met. Chem.</i> <b>31</b>,
504--515.
Sheldrick, G. M. (2008). <i>Acta Cryst.</i> A<b>64</b>, 112--122.
Spek, A. L. (2009). <i>Acta Cryst.</i> D<b>65</b>, 148--155.
Walker, N. & Stuart, D. (1983). <i>Acta Cryst.</i> A<b>39</b>, 158--166.
;
_publ_section_related_literature
;
For similar structures, see: Mallah <i>et al.</i> (2009, 2011); Kuhn <i>et
al.</i> (2009); Potocenak & Chomic (2006); Mascal <i>et al.</i> (1996). For
the synthesis of the starting material, see: Kuhn <i>et al.</i> (2004).
;
_publ_section_exptl_prep
;
The title compound was prepared by addition of silver cyanide (1.3 g, 9.7 mmol)
to a solution of 2-bromo-1,3-diisopropyl-4,5-dimethylimidazoliumbromide, see:
Kuhn <i>et al.</i> (2004), (1.1 g, 3.2 mmol) in 30 ml of acetonitrile.
The
mixture was stirred for 48 hr at room temperature, then the solvent was
removed in vacuo and 20 ml of dichloromethane was added. The resulting
solution was filtered off and solvent was removed in vacuo. Yield after
recrystallisation from dichloromethane/diethyl ether 0.98 g (73 %), as
colorless crystals.
;
_publ_section_exptl_refinement
;
There are no Friedel pairs because only the minimal data set was measured with
the CAD4 instrument (+-h, +k, +l). Hydrogen atoms were included at calculated
positions with C---H = 0.95--1.00 \%A and 1.5<i>U</i>~eq~(aliphatic C), using
a riding-model approximation.
;
data_I
_audit_creation_method     SHELXL-97
_chemical_name_systematic
;
2-Bromo-1,3-diisopropyl-4,5-dimethyl-1<i>H</i>-imidazol-3-ium
dicyanidoargentate
;
_chemical_name_common     ?
_chemical_formula_moiety     'C11 H20 Br N2 +, C2 Ag N2 -'
_chemical_formula_sum     'C13 H20 Ag Br N4'
_chemical_formula_iupac     '(C11 H20 Br N2) [Ag (C N)2)]'
_chemical_formula_weight     420.11
_chemical_melting_point     ?
_symmetry_cell_setting     orthorhombic
_symmetry_space_group_name_H-M     'P 21 21 21'
_symmetry_space_group_name_Hall     'P 2ac 2ab'
loop_
    _symmetry_equiv_pos_as_xyz
    'x, y, z'
    '-x+1/2, -y, z+1/2'
    'x+1/2, -y+1/2, -z'
    '-x, y+1/2, -z+1/2'
_cell_length_a     6.6986(15)
_cell_length_b     10.6222(14)
_cell_length_c     23.989(4)
_cell_angle_alpha     90.00
_cell_angle_beta     90.00
_cell_angle_gamma     90.00
_cell_volume     1706.9(5)
_cell_formula_units_Z     4
_cell_measurement_reflns_used     25
_cell_measurement_theta_min     6.73
_cell_measurement_theta_max     13.03
_cell_measurement_temperature     291(2)
_exptl_crystal_description     'block'
_exptl_crystal_colour     'colourless'
_exptl_crystal_size_max     0.40
_exptl_crystal_size_mid     0.20
_exptl_crystal_size_min     0.20
_exptl_crystal_density_diffrn     1.635
_exptl_crystal_density_meas     ?
_exptl_crystal_density_method     'not measured'
_exptl_crystal_F_000     832
_exptl_absorpt_coefficient_mu     3.515
_exptl_absorpt_correction_type     refdelf
_exptl_absorpt_process_details     '(DIFABS; Walker & Stuart, 1983)'
_exptl_absorpt_correction_T_min     0.40
_exptl_absorpt_correction_T_max     1.00
_exptl_special_details     ?
_diffrn_ambient_temperature     291(2)
_diffrn_radiation_type     MoK\a
_diffrn_radiation_wavelength     0.71073
_diffrn_radiation_source     'fine-focus sealed tube'
_diffrn_radiation_monochromator     graphite
_diffrn_measurement_device_type     'Enraf--Nonius CAD-4'
_diffrn_measurement_method     '\w scans'
_diffrn_detector_area_resol_mean     ?
_diffrn_reflns_number     4327
_diffrn_reflns_av_R_equivalents     0.0519
_diffrn_reflns_av_sigmaI/netI     0.1362
_diffrn_reflns_theta_min     3.16
_diffrn_reflns_theta_max     26.37
_diffrn_reflns_theta_full     26.37
_diffrn_measured_fraction_theta_max     0.998
_diffrn_measured_fraction_theta_full     0.998
_diffrn_reflns_limit_h_min     -8
_diffrn_reflns_limit_h_max     8
_diffrn_reflns_limit_k_min     -1
_diffrn_reflns_limit_k_max     13
_diffrn_reflns_limit_l_min     -1
_diffrn_reflns_limit_l_max     29
_diffrn_standards_number     3
_diffrn_standards_interval_count     300
_diffrn_standards_interval_time     3600
_diffrn_standards_decay_%     1.5
_refine_special_details
;
 Refinement of F^2^ against ALL reflections.  The weighted R-factor wR and
 goodness of fit S are based on F^2^, conventional R-factors R are based
 on F, with F set to zero for negative F^2^. The threshold expression of
 F^2^ > 2sigma(F^2^) is used only for calculating R-factors(gt) etc. and is
 not relevant to the choice of reflections for refinement.  R-factors based
 on F^2^ are statistically about twice as large as those based on F, and R-
 factors based on ALL data will be even larger.
;
_reflns_number_total     3475
_reflns_number_gt     1781
_reflns_threshold_expression     I>2sigma(I)
_refine_ls_structure_factor_coef     Fsqd
_refine_ls_matrix_type     full
_refine_ls_R_factor_all     0.1664
_refine_ls_R_factor_gt     0.0517
_refine_ls_wR_factor_gt     0.0660
_refine_ls_wR_factor_ref     0.0823
_refine_ls_goodness_of_fit_ref     0.978
_refine_ls_restrained_S_all     0.978
_refine_ls_number_reflns     3475
_refine_ls_number_parameters     180
_refine_ls_number_restraints     0
_refine_ls_hydrogen_treatment     constr
_refine_ls_weighting_scheme     calc
_refine_ls_weighting_details
         'calc w=1/[\s^2^(Fo^2^)+(0.0199P)^2^+0.0000P] where P=(Fo^2^+2Fc^2^)/3'
_atom_sites_solution_hydrogens     geom
_atom_sites_solution_primary     direct
_atom_sites_solution_secondary     difmap
_refine_ls_shift/su_max     0.001
_refine_ls_shift/su_mean     0.000
_refine_diff_density_max     0.328
_refine_diff_density_min     -0.460
_refine_ls_extinction_method     'SHELXL97 (Sheldrick, 2008)'
_refine_ls_extinction_coef     0.00128(16)
_refine_ls_extinction_expression
                                  'Fc^*^=kFc[1+0.001xFc^2^\l^3^/sin(2\q)]^-1/4^'
loop_
    _atom_type_symbol
    _atom_type_description
    _atom_type_scat_dispersion_real
    _atom_type_scat_dispersion_imag
    _atom_type_scat_source
    'C' 'C' 0.0033 0.0016
                         'International Tables Vol C Tables 4.2.6.8 and 6.1.1.4'
    'N' 'N' 0.0061 0.0033
                         'International Tables Vol C Tables 4.2.6.8 and 6.1.1.4'
    'Br' 'Br' -0.2901 2.4595
                         'International Tables Vol C Tables 4.2.6.8 and 6.1.1.4'
    'Ag' 'Ag' -0.8971 1.1015
                         'International Tables Vol C Tables 4.2.6.8 and 6.1.1.4'
    'H' 'H' 0.0000 0.0000
                         'International Tables Vol C Tables 4.2.6.8 and 6.1.1.4'
_computing_data_collection     'CAD4 Software (Enraf--Nonius, 1989)'
_computing_cell_refinement     'CELDIM (Enraf--Nonius, 1989)'
_computing_data_reduction     'HELENA/PLATON (Spek, 2009),'
_computing_structure_solution     'SHELXS97 (Sheldrick, 2008)'
_computing_structure_refinement     'SHELXL97 (Sheldrick, 2008)'
_computing_molecular_graphics     'SHELXTL (Sheldrick, 2008)'
_computing_publication_material     'SHELXTL (Sheldrick, 2008)'
loop_
    _atom_site_type_symbol
    _atom_site_label
    _atom_site_fract_x
    _atom_site_fract_y
    _atom_site_fract_z
    _atom_site_U_iso_or_equiv
    _atom_site_adp_type
    _atom_site_calc_flag
    _atom_site_refinement_flags
    _atom_site_occupancy
    _atom_site_symmetry_multiplicity
    _atom_site_disorder_assembly
    _atom_site_disorder_group
    Ag Ag1 0.71941(9) 0.98742(7) 0.12744(3) 0.0718(2) Uani d . 1 1 . .
    C C1 0.6144(9) 0.5300(5) 0.1252(3) 0.0411(16) Uani d . 1 1 . .
    N N2 0.7155(9) 0.5116(6) 0.0780(2) 0.0417(16) Uani d . 1 1 . .
    C C3 0.8807(12) 0.4401(6) 0.0898(3) 0.045(2) Uani d . 1 1 . .
    C C4 0.8812(11) 0.4187(7) 0.1450(3) 0.048(2) Uani d . 1 1 . .
    N N5 0.7109(9) 0.4757(6) 0.1669(2) 0.0470(16) Uani d . 1 1 . .
    C C11 0.5572(13) 1.1454(10) 0.1123(4) 0.072(3) Uani d . 1 1 . .
    C C12 0.8919(14) 0.8303(9) 0.1400(4) 0.073(3) Uani d . 1 1 . .
    C C21 0.6467(13) 0.5572(8) 0.0225(3) 0.059(2) Uani d . 1 1 . .
    H H21 0.5233 0.6041 0.0296 0.071 Uiso calc R 1 1 . .
    C C22 0.7867(15) 0.6484(9) -0.0028(3) 0.092(3) Uani d . 1 1 . .
    H H22A 0.8289 0.7079 0.0249 0.138 Uiso calc R 1 1 . .
    H H22B 0.7212 0.6921 -0.0327 0.138 Uiso calc R 1 1 . .
    H H22C 0.9010 0.6044 -0.0171 0.138 Uiso calc R 1 1 . .
    C C23 0.5874(13) 0.4462(9) -0.0143(3) 0.087(3) Uani d . 1 1 . .
    H H23A 0.7051 0.4020 -0.0260 0.131 Uiso calc R 1 1 . .
    H H23B 0.5170 0.4766 -0.0465 0.131 Uiso calc R 1 1 . .
    H H23C 0.5027 0.3902 0.0063 0.131 Uiso calc R 1 1 . .
    C C31 1.0326(11) 0.3991(9) 0.0475(3) 0.076(3) Uani d . 1 1 . .
    H H31A 1.1349 0.3508 0.0656 0.115 Uiso calc R 1 1 . .
    H H31B 1.0910 0.4719 0.0303 0.115 Uiso calc R 1 1 . .
    H H31C 0.9689 0.3484 0.0196 0.115 Uiso calc R 1 1 . .
    C C41 1.0252(11) 0.3428(9) 0.1781(3) 0.085(3) Uani d . 1 1 . .
    H H41A 1.1237 0.3072 0.1537 0.128 Uiso calc R 1 1 . .
    H H41B 0.9553 0.2763 0.1969 0.128 Uiso calc R 1 1 . .
    H H41C 1.0896 0.3957 0.2051 0.128 Uiso calc R 1 1 . .
    C C51 0.6523(12) 0.4807(8) 0.2263(3) 0.056(2) Uani d . 1 1 . .
    H H51 0.5282 0.5296 0.2266 0.067 Uiso calc R 1 1 . .
    C C52 0.5934(14) 0.3535(9) 0.2481(3) 0.089(3) Uani d . 1 1 . .
    H H52A 0.5176 0.3096 0.2202 0.133 Uiso calc R 1 1 . .
    H H52B 0.5138 0.3635 0.2811 0.133 Uiso calc R 1 1 . .
    H H52C 0.7112 0.3060 0.2569 0.133 Uiso calc R 1 1 . .
    C C53 0.7912(14) 0.5544(8) 0.2608(3) 0.086(3) Uani d . 1 1 . .
    H H53A 0.9073 0.5047 0.2688 0.129 Uiso calc R 1 1 . .
    H H53B 0.7267 0.5776 0.2950 0.129 Uiso calc R 1 1 . .
    H H53C 0.8301 0.6290 0.2410 0.129 Uiso calc R 1 1 . .
    N N11 0.4683(10) 1.2343(8) 0.1047(3) 0.076(2) Uani d . 1 1 . .
    N N12 0.9891(11) 0.7474(8) 0.1450(4) 0.090(3) Uani d . 1 1 . .
    Br Br1 0.37724(11) 0.61731(7) 0.13261(3) 0.0596(3) Uani d . 1 1 . .
loop_
    _atom_site_aniso_label
    _atom_site_aniso_U_11
    _atom_site_aniso_U_22
    _atom_site_aniso_U_33
    _atom_site_aniso_U_12
    _atom_site_aniso_U_13
    _atom_site_aniso_U_23
    Ag1 0.0664(4) 0.0772(5) 0.0718(4) 0.0139(4) 0.0084(4) 0.0021(5)
    C1 0.040(4) 0.032(4) 0.051(4) -0.001(3) 0.002(5) -0.007(5)
    N2 0.040(3) 0.053(4) 0.033(3) 0.010(4) -0.003(3) -0.001(4)
    C3 0.050(5) 0.043(5) 0.042(5) 0.008(4) -0.005(4) -0.004(4)
    C4 0.037(4) 0.052(5) 0.054(5) 0.003(4) -0.007(4) 0.010(4)
    N5 0.046(3) 0.053(4) 0.042(3) 0.003(4) -0.001(3) 0.009(4)
    C11 0.070(7) 0.077(8) 0.069(7) 0.017(5) 0.009(5) -0.001(6)
    C12 0.077(6) 0.069(7) 0.072(7) -0.005(5) 0.015(6) -0.009(6)
    C21 0.057(5) 0.070(6) 0.050(5) 0.016(5) -0.005(4) 0.010(5)
    C22 0.106(8) 0.100(9) 0.070(6) -0.029(7) -0.004(6) 0.030(6)
    C23 0.081(6) 0.108(9) 0.073(6) 0.010(6) -0.026(6) -0.013(6)
    C31 0.061(5) 0.104(8) 0.063(5) 0.024(6) 0.003(4) -0.011(6)
    C41 0.072(6) 0.112(9) 0.072(6) 0.031(6) -0.012(5) 0.023(6)
    C51 0.063(6) 0.062(6) 0.042(4) 0.007(6) 0.003(4) 0.006(5)
    C52 0.104(8) 0.100(9) 0.061(6) -0.016(7) 0.022(6) 0.010(6)
    C53 0.112(8) 0.094(8) 0.052(5) -0.028(7) -0.008(5) -0.013(5)
    N11 0.069(5) 0.079(6) 0.079(5) 0.009(5) 0.001(4) -0.006(5)
    N12 0.082(6) 0.071(6) 0.117(8) 0.005(5) 0.002(5) -0.001(6)
    Br1 0.0552(5) 0.0610(5) 0.0624(5) 0.0161(4) 0.0033(5) -0.0025(6)
_geom_special_details
;
 All esds (except the esd in the dihedral angle between two l.s. planes)
 are estimated using the full covariance matrix.  The cell esds are taken
 into account individually in the estimation of esds in distances, angles
 and torsion angles; correlations between esds in cell parameters are only
 used when they are defined by crystal symmetry.  An approximate (isotropic)
 treatment of cell esds is used for estimating esds involving l.s. planes.
;
loop_
    _geom_bond_atom_site_label_1
    _geom_bond_atom_site_label_2
    _geom_bond_site_symmetry_2
    _geom_bond_distance
    _geom_bond_publ_flag
    Ag1 C11 . 2.032(10) ?
    Ag1 C12 . 2.053(10) ?
    C1 N5 . 1.325(7) ?
    C1 N2 . 1.332(7) ?
    C1 Br1 . 1.848(6) ?
    N2 C3 . 1.371(8) ?
    N2 C21 . 1.490(8) ?
    C3 C4 . 1.344(8) ?
    C3 C31 . 1.501(10) ?
    C4 N5 . 1.394(8) ?
    C4 C41 . 1.486(9) ?
    N5 C51 . 1.478(8) ?
    C11 N11 . 1.131(10) ?
    C12 N12 . 1.102(10) ?
    C21 C22 . 1.479(10) ?
    C21 C23 . 1.526(10) ?
    C21 H21 . 0.9800 ?
    C22 H22A . 0.9600 ?
    C22 H22B . 0.9600 ?
    C22 H22C . 0.9600 ?
    C23 H23A . 0.9600 ?
    C23 H23B . 0.9600 ?
    C23 H23C . 0.9600 ?
    C31 H31A . 0.9600 ?
    C31 H31B . 0.9600 ?
    C31 H31C . 0.9600 ?
    C41 H41A . 0.9600 ?
    C41 H41B . 0.9600 ?
    C41 H41C . 0.9600 ?
    C51 C53 . 1.471(11) ?
    C51 C52 . 1.502(11) ?
    C51 H51 . 0.9800 ?
    C52 H52A . 0.9600 ?
    C52 H52B . 0.9600 ?
    C52 H52C . 0.9600 ?
    C53 H53A . 0.9600 ?
    C53 H53B . 0.9600 ?
    C53 H53C . 0.9600 ?
loop_
    _geom_angle_atom_site_label_1
    _geom_angle_atom_site_label_2
    _geom_angle_atom_site_label_3
    _geom_angle_site_symmetry_1
    _geom_angle_site_symmetry_3
    _geom_angle
    _geom_angle_publ_flag
    C11 Ag1 C12 . . 177.5(4) ?
    N5 C1 N2 . . 109.2(5) ?
    N5 C1 Br1 . . 124.4(6) ?
    N2 C1 Br1 . . 126.4(6) ?
    C1 N2 C3 . . 108.5(5) ?
    C1 N2 C21 . . 123.6(6) ?
    C3 N2 C21 . . 127.9(6) ?
    C4 C3 N2 . . 107.4(7) ?
    C4 C3 C31 . . 127.9(8) ?
    N2 C3 C31 . . 124.6(6) ?
    C3 C4 N5 . . 107.2(7) ?
    C3 C4 C41 . . 128.3(8) ?
    N5 C4 C41 . . 124.4(6) ?
    C1 N5 C4 . . 107.7(5) ?
    C1 N5 C51 . . 125.7(6) ?
    C4 N5 C51 . . 126.6(6) ?
    N11 C11 Ag1 . . 178.8(9) ?
    N12 C12 Ag1 . . 177.2(11) ?
    C22 C21 N2 . . 112.6(7) ?
    C22 C21 C23 . . 115.7(7) ?
    N2 C21 C23 . . 110.3(6) ?
    C22 C21 H21 . . 105.8 ?
    N2 C21 H21 . . 105.8 ?
    C23 C21 H21 . . 105.8 ?
    C21 C22 H22A . . 109.5 ?
    C21 C22 H22B . . 109.5 ?
    H22A C22 H22B . . 109.5 ?
    C21 C22 H22C . . 109.5 ?
    H22A C22 H22C . . 109.5 ?
    H22B C22 H22C . . 109.5 ?
    C21 C23 H23A . . 109.5 ?
    C21 C23 H23B . . 109.5 ?
    H23A C23 H23B . . 109.5 ?
    C21 C23 H23C . . 109.5 ?
    H23A C23 H23C . . 109.5 ?
    H23B C23 H23C . . 109.5 ?
    C3 C31 H31A . . 109.5 ?
    C3 C31 H31B . . 109.5 ?
    H31A C31 H31B . . 109.5 ?
    C3 C31 H31C . . 109.5 ?
    H31A C31 H31C . . 109.5 ?
    H31B C31 H31C . . 109.5 ?
    C4 C41 H41A . . 109.5 ?
    C4 C41 H41B . . 109.5 ?
    H41A C41 H41B . . 109.5 ?
    C4 C41 H41C . . 109.5 ?
    H41A C41 H41C . . 109.5 ?
    H41B C41 H41C . . 109.5 ?
    C53 C51 N5 . . 113.2(7) ?
    C53 C51 C52 . . 116.7(7) ?
    N5 C51 C52 . . 111.9(7) ?
    C53 C51 H51 . . 104.5 ?
    N5 C51 H51 . . 104.5 ?
    C52 C51 H51 . . 104.5 ?
    C51 C52 H52A . . 109.5 ?
    C51 C52 H52B . . 109.5 ?
    H52A C52 H52B . . 109.5 ?
    C51 C52 H52C . . 109.5 ?
    H52A C52 H52C . . 109.5 ?
    H52B C52 H52C . . 109.5 ?
    C51 C53 H53A . . 109.5 ?
    C51 C53 H53B . . 109.5 ?
    H53A C53 H53B . . 109.5 ?
    C51 C53 H53C . . 109.5 ?
    H53A C53 H53C . . 109.5 ?
    H53B C53 H53C . . 109.5 ?
loop_
    _geom_torsion_atom_site_label_1
    _geom_torsion_atom_site_label_2
    _geom_torsion_atom_site_label_3
    _geom_torsion_atom_site_label_4
    _geom_torsion_site_symmetry_1
    _geom_torsion_site_symmetry_2
    _geom_torsion_site_symmetry_3
    _geom_torsion_site_symmetry_4
    _geom_torsion
    _geom_torsion_publ_flag
    N5 C1 N2 C3 . . . . 1.5(7) ?
    Br1 C1 N2 C3 . . . . -178.6(5) ?
    N5 C1 N2 C21 . . . . 178.3(6) ?
    Br1 C1 N2 C21 . . . . -1.8(9) ?
    C1 N2 C3 C4 . . . . -1.8(8) ?
    C21 N2 C3 C4 . . . . -178.5(7) ?
    C1 N2 C3 C31 . . . . 180.0(7) ?
    C21 N2 C3 C31 . . . . 3.3(12) ?
    N2 C3 C4 N5 . . . . 1.4(8) ?
    C31 C3 C4 N5 . . . . 179.5(7) ?
    N2 C3 C4 C41 . . . . 177.9(7) ?
    C31 C3 C4 C41 . . . . -4.0(14) ?
    N2 C1 N5 C4 . . . . -0.6(8) ?
    Br1 C1 N5 C4 . . . . 179.5(5) ?
    N2 C1 N5 C51 . . . . 176.6(7) ?
    Br1 C1 N5 C51 . . . . -3.3(10) ?
    C3 C4 N5 C1 . . . . -0.5(8) ?
    C41 C4 N5 C1 . . . . -177.2(7) ?
    C3 C4 N5 C51 . . . . -177.7(7) ?
    C41 C4 N5 C51 . . . . 5.7(12) ?
    C12 Ag1 C11 N11 . . . .  -10E1(5)
                                     ?
    C11 Ag1 C12 N12 . . . . -1E1(3)
                                   ?
    C1 N2 C21 C22 . . . . 118.1(8) ?
    C3 N2 C21 C22 . . . . -65.7(10) ?
    C1 N2 C21 C23 . . . . -111.1(8) ?
    C3 N2 C21 C23 . . . . 65.2(10) ?
    C1 N5 C51 C53 . . . . -111.4(8) ?
    C4 N5 C51 C53 . . . . 65.2(11) ?
    C1 N5 C51 C52 . . . . 114.3(9) ?
    C4 N5 C51 C52 . . . . -69.0(10) ?
