# Supplementary material for: 2-Bromo-1,3-diisopropyl-4,5-dimethyl-1H-imidazol-3-ium dicyanidoargentate
Source: Acta Crystallogr Sect E Struct Rep Online. 2011 Dec 7;68(Pt 1):m17. doi: 10.1107/S1600536811051828 (PMC3254295; doi:10.1107/S1600536811051828)
Supplement: Supplementary file 2 [file e-68-00m17-Isup2.hkl]

# 
# h,k,l, Fc-squared, Fo-squared, sigma(Fo-squared) and status flag 
# 
data_I
_shelx_title ' KUHSWEIAGCN MO RT 30/50 29.1.04' 
_shelx_refln_list_code          4 
_shelx_F_calc_maximum      305.71 
_exptl_crystal_F_000       832.00 
_reflns_d_resolution_high  0.8001 
 
loop_ 
 _symmetry_equiv_pos_as_xyz 
 'x, y, z' 
 '-x+1/2, -y, z+1/2' 
 'x+1/2, -y+1/2, -z' 
 '-x, y+1/2, -z+1/2' 
 
_cell_length_a     6.6986 
_cell_length_b    10.6222 
_cell_length_c    23.9885 
_cell_angle_alpha  90.000 
_cell_angle_beta   90.000 
_cell_angle_gamma  90.000 
 
_shelx_F_squared_multiplier     1.000 
 
loop_ 
 _refln_index_h 
 _refln_index_k 
 _refln_index_l 
 _refln_F_squared_calc 
 _refln_F_squared_meas 
 _refln_F_squared_sigma 
 _refln_observed_status 
   2   0   0     8728.13     8203.74    308.80 o 
   4   0   0      119.20      186.74     50.87 o 
   6   0   0      311.15      309.39     62.36 o 
   8   0   0      347.36      393.94    137.11 o 
   2   1   0     9735.93     9977.01    119.08 o 
   3   1   0     1873.21     1874.38     33.89 o 
   4   1   0      266.21      270.26     28.79 o 
   5   1   0      380.18      351.50     50.92 o 
   6   1   0      331.58      309.31     57.59 o 
   7   1   0       73.64       76.84     53.94 o 
   8   1   0        0.85      -47.81    118.28 o 
   1   2   0    19488.27    20827.39    314.21 o 
   2   2   0    36207.15    38028.53    377.40 o 
   3   2   0      834.37      794.08     40.31 o 
   4   2   0      518.28      556.54     51.65 o 
   5   2   0     2488.50     2501.14     74.33 o 
   6   2   0      213.30      199.60    109.35 o 
   7   2   0      457.16      459.40     76.26 o 
   8   2   0       15.57      104.12     99.99 o 
   1   3   0      529.22      603.97     32.02 o 
   2   3   0     3088.40     3154.48     65.63 o 
   3   3   0    15538.87    15945.55    342.75 o 
   4   3   0      457.59      440.32     59.03 o 
   5   3   0     1668.75     1626.23     92.21 o 
   6   3   0      260.33      217.28     64.15 o 
   7   3   0       56.82       77.54    136.74 o 
   8   3   0       23.59      212.18    103.77 o 
   0   4   0     2322.47     2346.73     71.14 o 
   1   4   0        1.72      -42.01     42.01 o 
   2   4   0    11840.55    12515.59    219.31 o 
   3   4   0       43.82        8.26     48.13 o 
   4   4   0     9426.94     9333.86    207.43 o 
   5   4   0      581.86      286.40    177.90 o 
   6   4   0       38.02     -189.35    189.35 o 
   7   4   0      253.34      381.12    129.53 o 
   1   5   0      458.13      434.27     39.19 o 
   2   5   0     7356.93     7870.84    169.46 o 
   3   5   0     6156.72     6117.07    133.74 o 
   4   5   0        0.55      130.70     87.54 o 
   5   5   0     1257.85     1320.62     78.25 o 
   6   5   0       52.63      -58.57     88.62 o 
   7   5   0        1.90        1.90    158.07 o 
   0   6   0     3679.23     3682.85    122.20 o 
   1   6   0     2434.25     2490.08     70.60 o 
   2   6   0     4940.31     5117.81    175.29 o 
   3   6   0     1862.00     1979.11    109.44 o 
   4   6   0     1699.06     1623.47     78.79 o 
   5   6   0        5.19       47.81     75.83 o 
   6   6   0      326.54      277.89     75.87 o 
   7   6   0        2.22     -108.84    187.39 o 
   1   7   0     4087.36     4147.54    111.77 o 
   2   7   0     2872.55     2905.04     78.94 o 
   3   7   0        0.55       47.33    108.90 o 
   4   7   0      211.89       86.01    123.05 o 
   5   7   0      133.90      287.07     66.06 o 
   6   7   0       76.39       51.10     98.64 o 
   7   7   0      143.78       38.46    115.89 o 
   0   8   0     6640.75     6743.35    238.79 o 
   1   8   0      297.50      427.32     83.88 o 
   2   8   0      596.06      855.52    123.84 o 
   3   8   0     1002.40      978.61     80.77 o 
   4   8   0       37.54      -35.27    138.29 o 
   5   8   0      224.02      241.40     69.64 o 
   6   8   0       62.90        8.22    191.84 o 
   1   9   0     2354.09     2505.81    153.22 o 
   2   9   0       42.63      -57.73    126.73 o 
   3   9   0        3.28      -17.37     81.35 o 
   4   9   0      243.93      266.23    203.96 o 
   5   9   0       30.99     -166.03    166.03 o 
   6   9   0      104.99      -15.69    125.29 o 
   0  10   0      341.46      596.65    102.15 o 
   1  10   0       90.26      -10.58     89.59 o 
   2  10   0      567.10      657.66     77.17 o 
   3  10   0       30.54       82.95    141.52 o 
   4  10   0       18.40      110.67     77.56 o 
   5  10   0      339.85      404.87    415.46 o 
   1  11   0      126.05      207.07    103.16 o 
   2  11   0      142.60     -171.02    202.64 o 
   3  11   0      109.20      250.26    123.33 o 
   4  11   0       15.18       80.78    112.17 o 
   0  12   0        7.32      -16.71    237.11 o 
   1  12   0        0.45       -9.36    102.57 o 
   2  12   0       62.89      179.58    106.34 o 
   3  12   0        0.67       64.85    118.48 o 
   1  13   0        9.48      135.55    121.98 o 
   1   0   1     6795.67     6607.36     67.46 o 
   2   0   1       79.31       93.19     21.05 o 
   3   0   1    10304.90    10523.94    134.64 o 
   4   0   1     1899.88     2001.19     40.04 o 
   5   0   1      104.88      114.70     52.59 o 
   6   0   1     2719.96     2673.78     63.84 o 
   7   0   1      107.69       61.00     53.55 o 
   8   0   1       78.58     -106.30    113.82 o 
  -8   1   1      106.02      202.46    108.99 o 
  -7   1   1      476.52      566.39     51.48 o 
  -6   1   1        2.56      -81.84     81.84 o 
  -5   1   1     2232.52     2305.37     50.17 o 
  -4   1   1     1808.19     1805.48     40.49 o 
  -3   1   1     1372.13     1461.37     31.53 o 
  -2   1   1     6408.53     6592.15     92.38 o 
  -1   1   1     1455.11     1425.25     27.93 o 
   1   1   1     1459.76     1437.63     23.30 o 
   2   1   1     6357.45     6412.05    103.07 o 
   3   1   1     1369.31     1379.95     32.15 o 
   4   1   1     1796.99     1719.93     43.86 o 
   5   1   1     2230.18     2257.31     49.44 o 
   6   1   1        2.81       29.85     50.29 o 
   7   1   1      477.10      397.73     54.31 o 
   8   1   1      106.95      166.08    110.48 o 
  -8   2   1      184.72     -113.70    114.09 o 
  -7   2   1      362.98      191.11    257.44 o 
  -6   2   1      893.37      875.79     69.43 o 
  -5   2   1     1971.14     2011.97    115.35 o 
  -4   2   1     2760.77     2856.14     66.24 o 
  -3   2   1     4336.90     4420.05     94.08 o 
  -2   2   1     4604.36     4587.38    100.47 o 
  -1   2   1     5225.03     5239.31    109.40 o 
   0   2   1      402.11      331.67     33.81 o 
   1   2   1     5258.37     5362.14    107.66 o 
   2   2   1     4596.10     4524.69    122.12 o 
   3   2   1     4311.64     4216.17    111.46 o 
   4   2   1     2733.12     2768.52    150.03 o 
   5   2   1     1959.92     1911.23     68.61 o 
   6   2   1      894.54      971.94     68.87 o 
   7   2   1      365.55      321.02     74.07 o 
   8   2   1      187.09      235.64    149.99 o 
  -8   3   1       38.29      277.25    123.82 o 
  -7   3   1      129.52      -76.51     97.98 o 
  -6   3   1      845.86      818.65     73.10 o 
  -5   3   1      456.25      451.47     57.81 o 
  -4   3   1     1125.50     1209.75    128.17 o 
  -3   3   1     4786.70     4693.66    103.68 o 
  -2   3   1     1304.76     1265.95     41.63 o 
  -1   3   1      734.77      725.96     37.28 o 
   0   3   1     2308.86     2307.09     66.77 o 
   1   3   1      721.39      722.25     34.05 o 
   2   3   1     1322.66     1351.80     41.42 o 
   3   3   1     4788.98     4782.96    102.95 o 
   4   3   1     1119.07     1058.57     53.34 o 
   5   3   1      452.41      456.65     59.25 o 
   6   3   1      847.18      826.41    113.25 o 
   7   3   1      130.69      248.33     75.91 o 
   8   3   1       39.06       92.34    111.82 o 
  -7   4   1      361.00      537.03    105.61 o 
  -6   4   1       32.13      -49.97    165.79 o 
  -5   4   1     2158.59     1990.74    123.88 o 
  -4   4   1     1727.73     1661.38     94.26 o 
  -3   4   1      275.58      264.24     62.24 o 
  -2   4   1     8271.80     8609.39    176.10 o 
  -1   4   1     2449.97     2480.12     84.20 o 
   0   4   1        0.78       22.75     62.29 o 
   1   4   1     2476.93     2553.70     53.53 o 
   2   4   1     8285.92     8569.31    174.48 o 
   3   4   1      280.10      224.55     41.63 o 
   4   4   1     1720.13     1701.45    174.45 o 
   5   4   1     2154.51     1998.14    117.88 o 
   6   4   1       31.69       33.80    127.26 o 
   7   4   1      360.48      419.88     85.51 o 
  -7   5   1       22.12       46.15     81.06 o 
  -6   5   1      974.21     1104.60     81.06 o 
  -5   5   1       26.08      -75.96    119.46 o 
  -4   5   1      821.15      867.74     55.90 o 
  -3   5   1     1319.22     1277.63     56.19 o 
  -2   5   1     2405.55     2505.74     62.75 o 
  -1   5   1     2714.95     2602.24     59.06 o 
   0   5   1      101.51      115.63     38.19 o 
   1   5   1     2730.84     2685.70     61.09 o 
   2   5   1     2407.98     2490.36     61.28 o 
   3   5   1     1324.79     1300.63     64.52 o 
   4   5   1      823.32      693.84     58.16 o 
   5   5   1       26.12      -89.36    119.11 o 
   6   5   1      974.83      961.05     82.42 o 
   7   5   1       21.43       17.00    141.38 o 
  -7   6   1      302.13      505.27     87.01 o 
  -6   6   1       50.97      -14.71     90.23 o 
  -5   6   1      543.81      541.52     96.36 o 
  -4   6   1      930.18     1019.55     67.04 o 
  -3   6   1     1201.35     1225.95     62.46 o 
  -2   6   1     1629.20     1486.70     65.06 o 
  -1   6   1      217.26      213.27     42.50 o 
   0   6   1     4608.38     4498.60    109.36 o 
   1   6   1      210.96      180.44     41.80 o 
   2   6   1     1633.96     1506.61     59.11 o 
   3   6   1     1215.81     1185.78     60.72 o 
   4   6   1      938.08      769.06     67.08 o 
   5   6   1      545.74      610.71    146.79 o 
   6   6   1       50.44       71.32     93.64 o 
   7   6   1      301.34      163.17    112.20 o 
  -7   7   1       71.26      -74.70    176.08 o 
  -6   7   1       24.57     -130.81    212.58 o 
  -5   7   1      539.90      593.65     75.18 o 
  -4   7   1      571.92      568.32     92.86 o 
  -3   7   1      110.93      -91.76    124.19 o 
  -2   7   1      369.63      431.41     52.35 o 
  -1   7   1     2221.92     2236.78     82.37 o 
   0   7   1       10.10       49.75     85.36 o 
   1   7   1     2218.45     2221.47     69.64 o 
   2   7   1      363.86      394.77     53.76 o 
   3   7   1      112.21       98.72     75.49 o 
   4   7   1      574.41      594.44     68.22 o 
   5   7   1      542.43      585.54    119.52 o 
   6   7   1       24.79      140.33    254.64 o 
   7   7   1       70.83      -74.86    207.61 o 
  -6   8   1      258.00      162.61    109.55 o 
  -5   8   1       92.55       49.03    157.20 o 
  -4   8   1      141.60       62.93     84.23 o 
  -3   8   1     1058.55     1199.99     76.26 o 
  -2   8   1      550.91      537.64     64.21 o 
  -1   8   1     1055.67     1163.43     63.08 o 
   0   8   1     1312.10     1324.87     66.08 o 
   1   8   1     1051.71     1056.09     64.63 o 
   2   8   1      543.87      435.75     65.37 o 
   3   8   1     1057.10     1147.09     75.74 o 
   4   8   1      143.65      312.96     86.94 o 
   5   8   1       93.73       52.94     73.95 o 
   6   8   1      257.84      119.10    107.32 o 
  -6   9   1       52.77      -39.21    127.57 o 
  -5   9   1      123.11      203.37    123.86 o 
  -4   9   1       29.14       32.94    143.03 o 
  -3   9   1      234.11      260.32     81.11 o 
  -2   9   1      600.73      665.18    127.27 o 
  -1   9   1      180.14      197.66    137.93 o 
   0   9   1      866.65      785.06     75.42 o 
   1   9   1      176.94      191.03     83.62 o 
   2   9   1      595.57      746.78     70.81 o 
   3   9   1      233.30      139.68     97.82 o 
   4   9   1       28.99       67.56     92.78 o 
   5   9   1      123.10       98.74    102.82 o 
   6   9   1       53.22     -151.40    179.71 o 
  -5  10   1       23.58      -58.81    183.64 o 
  -4  10   1      327.00      136.64    160.80 o 
  -3  10   1      134.37     -108.49    144.72 o 
  -2  10   1      290.75      262.54     72.45 o 
  -1  10   1      370.54      476.36     76.75 o 
   0  10   1       79.80      -61.91    135.93 o 
   1  10   1      370.56      389.00     71.03 o 
   2  10   1      288.59      344.23    172.25 o 
   3  10   1      131.73      140.72     88.52 o 
   4  10   1      325.25      314.44    182.32 o 
   5  10   1       23.08       78.57    114.66 o 
  -4  11   1       84.25      -72.17    167.20 o 
  -3  11   1       96.87       57.32    168.24 o 
  -2  11   1       47.27      -95.64    152.50 o 
  -1  11   1       11.99      192.19     96.62 o 
   0  11   1      622.50      748.11    164.36 o 
   1  11   1       12.49       44.51    216.86 o 
   2  11   1       47.69     -134.05    165.89 o 
   3  11   1       96.32       -4.75    150.62 o 
   4  11   1       84.29       71.04    114.18 o 
  -3  12   1       23.90     -169.21    243.76 o 
  -2  12   1       55.56      112.30    109.29 o 
  -1  12   1      176.89     -179.00    179.00 o 
   0  12   1        4.95       97.83    102.90 o 
   1  12   1      176.93       -9.67    166.66 o 
   2  12   1       56.67       88.40    110.18 o 
   3  12   1       24.37      133.65    113.43 o 
  -1  13   1       75.37      276.01    138.61 o 
   0  13   1       42.57      104.30    180.67 o 
   1  13   1       75.69      -61.82     96.10 o 
   1   0   2    27432.32    28165.54    513.66 o 
   2   0   2       69.32      117.35     33.67 o 
   3   0   2    19456.17    20067.50    257.95 o 
   4   0   2       21.34       46.71     77.27 o 
   5   0   2     2639.06     2677.37     73.28 o 
   6   0   2        0.03      113.28     82.86 o 
   7   0   2        8.16     -179.53    179.53 o 
   8   0   2        3.21       49.98    100.89 o 
  -8   1   2      177.01      138.79    110.99 o 
  -7   1   2       80.97       52.92     84.38 o 
  -6   1   2      161.76      257.84     58.10 o 
  -5   1   2      595.09      484.74     52.76 o 
  -4   1   2    11802.46    11581.37    237.37 o 
  -3   1   2     3804.74     3882.43    152.01 o 
  -1   1   2     1166.60     1105.62     27.92 o 
   1   1   2     1163.96     1088.75     28.76 o 
   2   1   2    11880.13    12057.29    228.91 o 
   3   1   2     3804.24     3965.89    143.19 o 
   4   1   2    11800.82    11927.47    233.69 o 
   5   1   2      595.47      494.82     52.83 o 
   6   1   2      162.07      203.42     60.17 o 
   7   1   2       81.54       89.23     88.89 o 
   8   1   2      177.16      164.18    133.11 o 
  -8   2   2        1.48      -84.53    120.80 o 
  -7   2   2       59.16     -207.45    207.45 o 
  -6   2   2      224.42     -163.44    189.20 o 
  -5   2   2     1080.02     1107.02     83.51 o 
  -4   2   2      155.20      154.96     53.31 o 
  -3   2   2     7609.28     7643.11    207.51 o 
  -2   2   2     6457.02     6601.68    192.33 o 
  -1   2   2    38249.89    38819.08    435.23 o 
   0   2   2       43.59       10.60     32.36 o 
   2   2   2     6404.63     6275.76    167.73 o 
   3   2   2     7601.34     7842.39    217.25 o 
   4   2   2      155.23       -7.91    121.13 o 
   5   2   2     1081.08      882.11     88.97 o 
   6   2   2      223.39      269.33     88.69 o 
   7   2   2       59.40     -138.49    194.41 o 
   8   2   2        1.51     -184.38    236.22 o 
  -8   3   2       52.19      234.26    112.57 o 
  -7   3   2      118.15       16.95    107.52 o 
  -6   3   2      176.07       25.76    159.93 o 
  -5   3   2      252.91      217.41     76.06 o 
  -4   3   2      638.52      576.87     65.47 o 
  -3   3   2     2751.66     2846.81     83.28 o 
  -2   3   2     6488.92     6226.54    179.65 o 
   0   3   2    17550.58    16117.28    312.51 o 
   1   3   2    17880.03    18883.05    324.84 o 
   2   3   2     6486.76     6260.04    184.89 o 
   3   3   2     2761.63     2919.90     91.45 o 
   4   3   2      634.39      693.87     67.67 o 
   5   3   2      253.84      313.52     80.13 o 
   6   3   2      175.57        0.00    191.89 o 
   7   3   2      118.95      -78.90    212.75 o 
   8   3   2       52.22      185.36    116.89 o 
  -7   4   2      359.01      367.90    115.35 o 
  -6   4   2      136.59      299.08     81.76 o 
  -5   4   2       56.15       78.58    160.99 o 
  -4   4   2      778.88      782.95     74.45 o 
  -3   4   2     1043.22     1026.97     69.08 o 
  -2   4   2      288.31      276.29     47.77 o 
  -1   4   2    36018.89    35163.23    510.72 o 
   0   4   2       60.35       73.28     42.96 o 
   1   4   2    36003.22    37155.65    545.66 o 
   2   4   2      285.24      304.83     53.64 o 
   3   4   2     1048.76     1083.99     70.87 o 
   4   4   2      779.17      766.31     78.85 o 
   5   4   2       58.85       67.00    166.77 o 
   6   4   2      136.27      128.96     93.33 o 
   7   4   2      359.63      191.57    125.62 o 
  -7   5   2       70.81      118.93    243.64 o 
  -6   5   2       87.75       96.92     92.11 o 
  -5   5   2      306.92      356.00     84.62 o 
  -4   5   2      348.23      288.26     73.04 o 
  -3   5   2      653.28      609.33     67.76 o 
  -2   5   2     3053.88     3150.52     99.95 o 
  -1   5   2      258.15      217.18     50.54 o 
   0   5   2    23288.32    21971.53    493.57 o 
   1   5   2      256.42      276.86     54.46 o 
   2   5   2     3059.40     3200.50    102.72 o 
   3   5   2      656.85      729.84     72.08 o 
   4   5   2      339.27      304.81     75.65 o 
   5   5   2      302.83      319.72     89.26 o 
   6   5   2       87.62      100.18    192.13 o 
   7   5   2       70.56        0.00    235.65 o 
  -7   6   2        8.85       18.01    228.96 o 
  -6   6   2     1279.87     1234.34    123.78 o 
  -5   6   2      162.52      316.28     82.41 o 
  -4   6   2      584.20      586.20     84.71 o 
  -3   6   2     1888.13     1872.94     90.39 o 
  -2   6   2     2170.41     2199.80     89.84 o 
  -1   6   2     8776.88     8364.89    265.71 o 
   0   6   2      202.86      163.61     56.82 o 
   1   6   2     8780.41     8925.83    267.02 o 
   2   6   2     2160.38     2265.24     92.94 o 
   3   6   2     1887.02     1803.27    100.02 o 
   4   6   2      586.08      627.62     89.52 o 
   5   6   2      162.01      209.25     97.82 o 
   6   6   2     1281.52     1087.56    124.44 o 
   7   6   2        8.83       35.95    240.78 o 
  -7   7   2      165.49      140.20    127.08 o 
  -6   7   2       10.56       82.16    200.52 o 
  -5   7   2      805.70      947.49    110.31 o 
  -4   7   2      713.13      633.26     99.63 o 
  -3   7   2      333.66      249.21     79.32 o 
  -2   7   2     1717.54     1716.08     92.91 o 
  -1   7   2      186.98      103.28     68.72 o 
   0   7   2      943.65     1013.00     76.25 o 
   1   7   2      187.04      -69.78    148.44 o 
   2   7   2     1724.16     1903.46     96.18 o 
   3   7   2      338.31      350.95     84.38 o 
   4   7   2      715.77      617.93    107.95 o 
   5   7   2      803.18      885.61    113.74 o 
   6   7   2       10.28      132.78    109.55 o 
   7   7   2      165.53     -207.37    253.92 o 
  -6   8   2      230.45      438.72    119.91 o 
  -5   8   2      624.88      583.98    116.58 o 
  -4   8   2      251.93      227.68     92.69 o 
  -3   8   2     3263.39     3090.76    140.37 o 
  -2   8   2       64.85      207.20     74.99 o 
  -1   8   2      101.27       11.74     73.20 o 
   0   8   2       79.95       22.50     71.41 o 
   1   8   2      102.53       90.97     75.73 o 
   2   8   2       64.43     -171.34    171.34 o 
   3   8   2     3257.79     3249.16    143.88 o 
   4   8   2      250.92      360.96    101.73 o 
   5   8   2      625.12      516.47    117.32 o 
   6   8   2      230.53      356.80    125.13 o 
  -6   9   2       34.20       76.13    253.74 o 
  -5   9   2        2.27       50.54    216.33 o 
  -4   9   2      952.23      954.46    117.66 o 
  -3   9   2      261.18      226.46    102.22 o 
  -2   9   2      320.88      365.78     92.53 o 
  -1   9   2       79.86       34.64    173.30 o 
   0   9   2       41.01     -176.55    176.55 o 
   1   9   2       80.24       93.50    186.09 o 
   2   9   2      321.54      364.97     99.54 o 
   3   9   2      260.09      385.91     97.66 o 
   4   9   2      952.12      839.58    129.32 o 
   5   9   2        2.43     -236.05    236.05 o 
   6   9   2       34.28      164.73    129.77 o 
  -5  10   2      222.75      185.12    127.49 o 
  -4  10   2       55.63      198.89    107.35 o 
  -3  10   2      434.84      621.93    104.19 o 
  -2  10   2     1034.27      983.53    115.87 o 
  -1  10   2       48.39       52.74    192.78 o 
   0  10   2        8.20       65.37    177.45 o 
   1  10   2       48.23      146.48     99.69 o 
   2  10   2     1033.53     1140.98    122.23 o 
   3  10   2      434.36      417.31    114.70 o 
   4  10   2       55.45      145.34    112.65 o 
   5  10   2      222.56      427.79    130.43 o 
  -4  11   2        3.01       36.52    210.38 o 
  -3  11   2      247.14      360.87    120.07 o 
  -2  11   2       48.15     -219.84    226.68 o 
  -1  11   2      343.69      -59.51    241.05 o 
   0  11   2      222.32      208.27    113.88 o 
   1  11   2      343.87      401.40    109.73 o 
   2  11   2       47.84      201.25    111.83 o 
   3  11   2      246.25      458.61    128.14 o 
   4  11   2        3.00      -80.45    135.14 o 
  -3  12   2        5.83      -55.75    258.88 o 
  -2  12   2      147.78       67.00    131.07 o 
  -1  12   2      240.70       83.96    253.76 o 
   0  12   2        0.04      -50.29    234.59 o 
   1  12   2      240.64      354.51    130.02 o 
   2  12   2      148.11       19.24    125.69 o 
   3  12   2        5.84     -266.78    266.78 o 
  -1  13   2        1.44      257.57    128.70 o 
   0  13   2      236.60       92.85    148.68 o 
   1  13   2        1.47     -134.33    260.83 o 
   1   0   3     2682.68     2723.92     85.19 o 
   2   0   3     4087.99     3977.31    158.29 o 
   3   0   3     5011.30     4878.67    181.18 o 
   4   0   3     3222.51     3340.87     74.95 o 
   5   0   3      506.85      516.44     78.96 o 
   6   0   3     3189.56     3034.61     95.97 o 
   7   0   3      142.41       51.72    124.59 o 
   8   0   3       97.91       22.84    102.64 o 
  -8   1   3       83.03      178.02     81.02 o 
  -7   1   3      458.18      407.39     76.89 o 
  -6   1   3        9.54     -114.94    114.94 o 
  -5   1   3     1939.68     1974.41     67.63 o 
  -4   1   3     1652.48     1616.79     54.17 o 
  -3   1   3      238.90      174.58    122.86 o 
  -2   1   3     7750.35     7622.58    296.24 o 
  -1   1   3      377.46      322.07     25.02 o 
   0   1   3     2471.36     2513.44     55.14 o 
   2   1   3     7736.72     7708.27    145.81 o 
   3   1   3      243.28      272.57     34.85 o 
   4   1   3     1661.77     1588.88     55.49 o 
   5   1   3     1940.60     1989.86     67.95 o 
   6   1   3        9.09       37.83     71.62 o 
   7   1   3      457.65      460.98     74.77 o 
   8   1   3       82.28      129.53    137.19 o 
  -8   2   3      176.21      -73.36    255.47 o 
  -7   2   3      406.32      505.92    101.82 o 
  -6   2   3      757.21      628.78     97.76 o 
  -5   2   3     1777.69     1678.68     99.19 o 
  -4   2   3     2776.78     2769.46     92.32 o 
  -3   2   3     4086.90     3975.07    116.63 o 
  -2   2   3     1444.04     1570.88     56.72 o 
  -1   2   3    14246.53    14062.35    247.92 o 
   0   2   3     3829.04     3832.34    116.54 o 
   1   2   3    14256.63    14480.03    254.63 o 
   2   2   3     1444.92     1412.39     59.09 o 
   3   2   3     4123.97     4084.03    129.30 o 
   4   2   3     2799.47     2852.75     94.44 o 
   5   2   3     1788.69     1806.84    102.70 o 
   6   2   3      756.89      826.58    100.69 o 
   7   2   3      401.98      464.83    103.69 o 
   8   2   3      174.29      404.72    121.38 o 
  -8   3   3       31.68       37.66    207.12 o 
  -7   3   3      119.89       13.04    112.81 o 
  -6   3   3      525.55      460.78     95.79 o 
  -5   3   3      190.29       53.64    154.47 o 
  -4   3   3     1777.03     1762.90     86.64 o 
  -3   3   3     4531.42     4549.68    137.80 o 
  -2   3   3      214.81      274.41     44.10 o 
  -1   3   3     2257.31     2255.55     68.45 o 
   0   3   3     3720.44     3636.69    114.07 o 
   1   3   3     2255.85     2213.32     73.19 o 
   2   3   3      214.41      227.12     47.94 o 
   3   3   3     4539.94     4399.96    130.45 o 
   4   3   3     1792.83     1820.19     86.07 o 
   5   3   3      193.97       86.08    164.75 o 
   6   3   3      526.94      380.97     98.24 o 
   7   3   3      118.50       79.39    219.60 o 
   8   3   3       31.18      294.34    122.76 o 
  -7   4   3      367.78      436.29    116.82 o 
  -6   4   3       73.53       78.82     84.12 o 
  -5   4   3     1573.62     1601.22    104.73 o 
  -4   4   3     1120.94     1075.60     82.69 o 
  -3   4   3      145.49      189.12     52.66 o 
  -2   4   3     8306.50     8163.95    224.64 o 
  -1   4   3     2219.66     2351.67     73.32 o 
   0   4   3     1465.34     1435.49     60.96 o 
   1   4   3     2194.72     2349.33     72.67 o 
   2   4   3     8304.30     8900.56    268.24 o 
   3   4   3      141.75      169.72     56.08 o 
   4   4   3     1124.60     1154.46     83.59 o 
   5   4   3     1575.27     1594.20    108.80 o 
   6   4   3       74.25       82.08    177.29 o 
   7   4   3      367.00      496.62    118.77 o 
  -7   5   3        3.43      -16.95    212.58 o 
  -6   5   3      617.41      394.35    106.80 o 
  -5   5   3       49.67     -109.55    167.26 o 
  -4   5   3     1386.22     1326.40     87.02 o 
  -3   5   3     1238.80     1244.46     74.22 o 
  -2   5   3      661.10      714.87     58.14 o 
  -1   5   3     2737.24     2791.99     90.47 o 
   0   5   3        4.78      -99.69    103.60 o 
   1   5   3     2723.73     2890.44     87.61 o 
   2   5   3      663.45      604.14     63.93 o 
   3   5   3     1234.94     1136.55     80.91 o 
   4   5   3     1381.40     1498.00     91.84 o 
   5   5   3       49.45      117.46     79.47 o 
   6   5   3      619.26      754.13    107.70 o 
   7   5   3        3.78     -204.67    232.96 o 
  -7   6   3      309.51      422.59    126.43 o 
  -6   6   3       60.21       26.90     98.63 o 
  -5   6   3      445.05      476.10     98.56 o 
  -4   6   3      712.81      721.49     92.95 o 
  -3   6   3     1980.87     1793.62     95.94 o 
  -2   6   3     2154.76     2152.76     91.47 o 
  -1   6   3       26.05        3.42     54.29 o 
   0   6   3     3129.02     2975.36    100.44 o 
   1   6   3       28.43      110.77     52.17 o 
   2   6   3     2153.25     2132.61     91.64 o 
   3   6   3     1971.42     2492.87    125.64 o 
   4   6   3      707.04      730.30     92.13 o 
   5   6   3      442.15      337.43    104.76 o 
   6   6   3       60.65      277.63    100.34 o 
   7   6   3      311.01      351.34    126.11 o 
  -7   7   3       80.41        0.00    233.61 o 
  -6   7   3       55.55      130.58    107.11 o 
  -5   7   3      616.71      738.80    106.23 o 
  -4   7   3      369.02      321.28     87.64 o 
  -3   7   3       31.83       75.64    144.85 o 
  -2   7   3      612.10      729.39     77.95 o 
  -1   7   3     2536.30     2401.63    101.52 o 
   0   7   3      510.37      617.27     71.01 o 
   1   7   3     2538.55     2539.31    103.73 o 
   2   7   3      614.27      514.88     77.70 o 
   3   7   3       32.74       42.87    167.59 o 
   4   7   3      367.25      352.74     93.59 o 
   5   7   3      615.56      563.44    113.81 o 
   6   7   3       55.18       48.91    201.33 o 
   7   7   3       80.92       94.31    252.93 o 
  -6   8   3      246.48      101.73    126.19 o 
  -5   8   3      109.77      112.49     98.30 o 
  -4   8   3      160.19       82.17    198.33 o 
  -3   8   3      978.14      911.95    103.88 o 
  -2   8   3      336.19      400.19     84.13 o 
  -1   8   3      790.48      705.06     87.82 o 
   0   8   3      243.11      160.35     75.81 o 
   1   8   3      798.22      721.53     94.67 o 
   2   8   3      343.83      192.31     91.06 o 
   3   8   3      982.62      953.95    110.81 o 
   4   8   3      158.39     -190.26    217.40 o 
   5   8   3      108.71      380.83    103.36 o 
   6   8   3      246.92      343.75    122.93 o 
  -6   9   3       31.13     -252.93    252.93 o 
  -5   9   3      168.16     -135.40    251.15 o 
  -4   9   3       92.78     -208.84    208.84 o 
  -3   9   3      238.93      149.50     97.09 o 
  -2   9   3      310.92      -12.72    187.50 o 
  -1   9   3      602.57      631.04     92.70 o 
   0   9   3      613.19      558.97     95.06 o 
   1   9   3      609.51      591.99     96.12 o 
   2   9   3      312.36      357.71     95.05 o 
   3   9   3      240.57      360.96     99.45 o 
   4   9   3       93.23       60.24    104.74 o 
   5   9   3      168.55       50.54    252.86 o 
   6   9   3       30.94       -5.38    136.69 o 
  -5  10   3        5.05       24.94    119.74 o 
  -4  10   3      216.57      168.00    117.06 o 
  -3  10   3      111.00      139.80    101.73 o 
  -2  10   3      136.83       56.08    211.69 o 
  -1  10   3      514.57      620.98    104.52 o 
   0  10   3      196.55       91.87    201.51 o 
   1  10   3      515.24      632.88    105.25 o 
   2  10   3      138.27      192.05    102.46 o 
   3  10   3      114.03      -30.00    223.84 o 
   4  10   3      217.79      -49.97    253.43 o 
   5  10   3        5.29     -230.43    230.43 o 
  -4  11   3      115.06       18.50    241.77 o 
  -3  11   3       99.95      289.45    110.78 o 
  -2  11   3       45.33      155.36    107.19 o 
  -1  11   3       51.03        3.91    104.09 o 
   0  11   3      627.48      784.46    114.95 o 
   1  11   3       49.91       26.65    106.54 o 
   2  11   3       45.05       94.72    115.34 o 
   3  11   3      100.63      165.39    130.50 o 
   4  11   3      115.56      266.55    138.65 o 
  -3  12   3       20.01      -37.41    231.82 o 
  -2  12   3       33.66       71.08    240.54 o 
  -1  12   3      182.82       17.12    249.52 o 
   0  12   3        1.86     -118.35    236.71 o 
   1  12   3      182.38     -137.27    250.50 o 
   2  12   3       33.63       24.05    126.34 o 
   3  12   3       19.64     -262.22    296.37 o 
  -1  13   3      137.94     -276.41    276.41 o 
   0  13   3       28.68     -227.17    266.95 o 
   1  13   3      136.86      173.05    136.29 o 
   0   0   4    83912.48    78638.25   1002.05 o 
   1   0   4        9.85       -3.33     29.88 o 
   2   0   4     6553.43     6444.85    132.40 o 
   3   0   4       70.74      124.68     44.55 o 
   4   0   4       59.19      -39.86     88.75 o 
   5   0   4      100.03      132.58     61.05 o 
   6   0   4      378.49      279.27    143.40 o 
   7   0   4       10.75       69.16    136.16 o 
   8   0   4      276.61      211.26     89.77 o 
  -8   1   4        0.23      -63.60    100.83 o 
  -7   1   4      109.69       23.82    139.41 o 
  -6   1   4      514.70      534.84     64.85 o 
  -5   1   4       75.74      -84.82     99.58 o 
  -4   1   4      315.06      305.41     46.43 o 
  -3   1   4     1434.67     1372.45     71.59 o 
  -2   1   4     2068.33     2144.22     45.12 o 
  -1   1   4    58642.86    60279.01    395.42 o 
   0   1   4        2.86       35.60     28.32 o 
   1   1   4    58669.30    61958.54    391.60 o 
   2   1   4     2081.55     2144.38     45.18 o 
   3   1   4     1439.03     1450.70     45.30 o 
   4   1   4      315.80      243.34     41.78 o 
   5   1   4       73.78      171.72    136.21 o 
   6   1   4      513.36      413.74     66.09 o 
   7   1   4      109.74       47.46     91.74 o 
   8   1   4        0.21       91.67    167.09 o 
  -8   2   4       15.40      241.35    114.44 o 
  -7   2   4      197.74      417.11    108.09 o 
  -6   2   4      286.13      191.57     84.13 o 
  -5   2   4     2506.14     2609.73    111.14 o 
  -4   2   4     1361.79     1178.73     78.14 o 
  -3   2   4     2754.64     2760.38     81.98 o 
  -2   2   4    23872.01    24926.74    383.92 o 
  -1   2   4    18764.88    19438.97    306.88 o 
   0   2   4    13088.16    12348.69    248.29 o 
   2   2   4    23900.04    25382.63    390.08 o 
   3   2   4     2757.53     2951.62     86.80 o 
   4   2   4     1360.36     1406.46     78.63 o 
   5   2   4     2506.57     2576.36    114.48 o 
   6   2   4      283.97      245.05     89.26 o 
   7   2   4      197.80      221.72    112.08 o 
   8   2   4       15.42        0.00    250.16 o 
  -8   3   4       36.93      -18.83    260.59 o 
  -7   3   4       92.80       90.56    101.73 o 
  -6   3   4      571.47      652.87     93.35 o 
  -5   3   4     1053.67      897.90     94.10 o 
  -4   3   4      132.17       78.42     64.32 o 
  -3   3   4    12347.80    12095.17    322.34 o 
  -2   3   4      527.85      589.55     48.03 o 
  -1   3   4     2225.56     2162.48     67.87 o 
   0   3   4     1069.78     1074.46     51.32 o 
   1   3   4     2234.72     2247.52     65.75 o 
   2   3   4      528.21      520.56     53.49 o 
   3   3   4    12364.26    12400.88    331.62 o 
   4   3   4      130.80      165.97     62.28 o 
   5   3   4     1053.34     1088.47     95.65 o 
   6   3   4      569.94      699.58    100.77 o 
   7   3   4       92.80      -48.01    212.67 o 
   8   3   4       37.10     -244.37    244.37 o 
  -7   4   4      154.56        0.00    216.66 o 
  -6   4   4       73.84     -179.49    184.38 o 
  -5   4   4      425.98      378.11     84.87 o 
  -4   4   4     9993.72     9861.08    279.96 o 
  -3   4   4      103.33      104.09     54.94 o 
  -2   4   4     6892.01     6738.04    200.99 o 
  -1   4   4      299.73      314.21     44.84 o 
   0   4   4     3340.68     3282.10    101.83 o 
   1   4   4      302.31      342.26     46.80 o 
   2   4   4     6885.84     6836.50    211.88 o 
   3   4   4      102.33      -38.72    123.17 o 
   4   4   4     9984.81    10142.48    313.78 o 
   5   4   4      424.51      528.76     86.25 o 
   6   4   4       73.67      241.20     85.42 o 
   7   4   4      155.34      130.26    112.25 o 
  -7   5   4        7.68     -103.44    188.37 o 
  -6   5   4       45.58       43.85    180.30 o 
  -5   5   4     1213.11     1119.24    107.24 o 
  -4   5   4       50.34       61.62    148.60 o 
  -3   5   4     5573.74     5462.02    159.79 o 
  -2   5   4     5239.74     5220.51    153.28 o 
  -1   5   4     1835.46     1865.40     74.42 o 
   0   5   4       48.82       52.82     48.91 o 
   1   5   4     1824.27     1889.54     75.16 o 
   2   5   4     5230.67     5371.65    171.27 o 
   3   5   4     5577.41     5517.77    181.37 o 
   4   5   4       50.14      -61.46    152.51 o 
   5   5   4     1215.00     1296.61    106.99 o 
   6   5   4       46.55      158.87     98.14 o 
   7   5   4        7.65     -260.34    260.34 o 
  -7   6   4        7.75      262.06    116.72 o 
  -6   6   4      305.41      294.93    101.57 o 
  -5   6   4       51.12      -39.70    179.24 o 
  -4   6   4     1494.05     1501.67    101.95 o 
  -3   6   4     1907.98     2042.86     94.88 o 
  -2   6   4     3104.68     3268.11    101.97 o 
  -1   6   4     1941.55     1915.15     83.55 o 
   0   6   4     1976.18     2066.37     86.25 o 
   1   6   4     1937.77     1990.37     84.29 o 
   2   6   4     3092.94     3048.16    104.99 o 
   3   6   4     1904.75     1954.18    105.24 o 
   4   6   4     1491.84     1348.99    108.56 o 
   5   6   4       48.52       26.33    185.03 o 
   6   6   4      306.48      314.25    100.84 o 
   7   6   4        8.19      -35.78    227.41 o 
  -7   7   4      118.31      146.48    129.44 o 
  -6   7   4       67.04     -182.91    200.52 o 
  -5   7   4      183.48      143.79     95.21 o 
  -4   7   4      368.66      460.84     90.41 o 
  -3   7   4      229.98      201.02     80.70 o 
  -2   7   4     3256.37     3215.15    114.69 o 
  -1   7   4     4295.39     4242.17    140.98 o 
   0   7   4       28.47       69.61     61.87 o 
   1   7   4     4292.00     4316.08    132.56 o 
   2   7   4     3253.50     3193.60    119.10 o 
   3   7   4      227.55      121.79     86.74 o 
   4   7   4      368.86      312.96     98.97 o 
   5   7   4      184.16      145.75     98.96 o 
   6   7   4       67.46     -163.51    213.32 o 
   7   7   4      118.84     -277.14    277.14 o 
  -6   8   4       95.54      125.20    215.19 o 
  -5   8   4      166.90      109.47    227.26 o 
  -4   8   4        6.88     -203.78    203.78 o 
  -3   8   4      531.53      518.35     96.04 o 
  -2   8   4      676.93      624.70    100.61 o 
  -1   8   4       45.52       20.46    148.84 o 
   0   8   4     6187.61     5920.55    205.22 o 
   1   8   4       44.99     -102.87    168.00 o 
   2   8   4      674.17      644.52     98.57 o 
   3   8   4      532.41      638.19    103.05 o 
   4   8   4        6.70      -40.92    188.21 o 
   5   8   4      167.60      232.15    101.24 o 
   6   8   4       95.19      123.00    240.71 o 
  -6   9   4       87.37      188.95    126.02 o 
  -5   9   4       30.96       -9.29    115.18 o 
  -4   9   4      456.43      432.64    108.51 o 
  -3   9   4       23.21     -109.06    202.47 o 
  -2   9   4       13.42       37.49    152.10 o 
  -1   9   4     1479.79     1633.75    113.53 o 
   0   9   4       40.92     -104.33    164.08 o 
   1   9   4     1480.84     1605.61    114.67 o 
   2   9   4       13.65     -149.08    202.39 o 
   3   9   4       22.18      -54.53    192.20 o 
   4   9   4      455.98      564.71    114.95 o 
   5   9   4       30.43       67.74    222.20 o 
   6   9   4       87.37     -266.30    278.53 o 
  -5  10   4      291.37      389.41    133.04 o 
  -4  10   4        3.39        0.00    196.68 o 
  -3  10   4        3.77        0.00    190.41 o 
  -2  10   4      585.65      535.79    111.37 o 
  -1  10   4      168.87      258.00     94.39 o 
   0  10   4      701.59      685.67    111.62 o 
   1  10   4      169.58      242.51    100.18 o 
   2  10   4      586.56      569.38    119.19 o 
   3  10   4        3.45     -230.02    230.02 o 
   4  10   4        3.54       41.00    115.17 o 
   5  10   4      291.70       36.93    278.30 o 
  -4  11   4       44.51       36.60    235.49 o 
  -3  11   4      172.73      189.60    126.76 o 
  -2  11   4       59.22     -230.19    230.19 o 
  -1  11   4       57.60       91.05    200.19 o 
   0  11   4        7.01     -210.62    214.13 o 
   1  11   4       58.04       45.73    209.97 o 
   2  11   4       59.34      -15.65    235.57 o 
   3  11   4      173.12      300.22    127.08 o 
   4  11   4       44.34       90.97    135.06 o 
  -3  12   4       17.57      205.41    128.13 o 
  -2  12   4       46.69       -4.89    120.47 o 
  -1  12   4        4.27      119.58    222.03 o 
   0  12   4        5.31       67.98    237.60 o 
   1  12   4        4.40       98.55    120.23 o 
   2  12   4       46.91       35.29    239.24 o 
   3  12   4       17.23     -131.64    264.26 o 
  -1  13   4        3.48      151.77    127.89 o 
   0  13   4        4.94       57.30    266.13 o 
   1  13   4        3.45     -154.38    261.49 o 
   1   0   5     3479.10     3320.16     73.68 o 
   2   0   5     2675.68     2726.02     84.77 o 
   3   0   5     6895.26     6558.75    141.07 o 
   4   0   5     1820.27     1865.89     68.53 o 
   5   0   5       34.08       29.84    148.72 o 
   6   0   5     1542.27     1645.22     98.44 o 
   7   0   5       83.30       38.08    135.67 o 
   8   0   5      115.64      174.19    197.14 o 
  -8   1   5       64.19       24.30    133.35 o 
  -7   1   5      342.10      407.84     75.59 o 
  -6   1   5        5.33      -57.44    120.54 o 
  -5   1   5     1351.89     1379.80    120.18 o 
  -4   1   5     1381.66     1355.81     84.18 o 
  -3   1   5     1282.33     1380.38     79.05 o 
  -2   1   5    10597.59    10657.56    278.27 o 
  -1   1   5     1465.08     1379.73     54.30 o 
   0   1   5      697.99      642.45     27.51 o 
   1   1   5     1490.68     1486.54     35.41 o 
   2   1   5    10595.63    10592.57    307.75 o 
   3   1   5     1261.08     1315.81     46.15 o 
   4   1   5     1372.54     1421.49     53.40 o 
   5   1   5     1348.11     1241.43     67.01 o 
   6   1   5        5.59       36.62    117.81 o 
   7   1   5      343.89       14.95    154.25 o 
   8   1   5       64.60     -105.77    193.84 o 
  -8   2   5      167.76      268.34    120.23 o 
  -7   2   5      197.04      106.13    109.96 o 
  -6   2   5      603.45      626.54     93.92 o 
  -5   2   5     1146.03     1329.26     88.89 o 
  -4   2   5     2839.78     2788.77     94.20 o 
  -3   2   5     1463.04     1533.38     67.71 o 
  -2   2   5     1267.72     1398.41     57.03 o 
  -1   2   5     7629.92     7651.74    194.10 o 
   0   2   5     4036.40     4226.63    128.81 o 
   1   2   5     7661.08     8122.10    206.68 o 
   2   2   5     1270.58     1287.61     58.99 o 
   3   2   5     1454.25     1537.61     69.75 o 
   4   2   5     2821.51     2782.13     95.09 o 
   5   2   5     1140.20     1154.98     93.62 o 
   6   2   5      604.67      538.25     99.71 o 
   7   2   5      199.26      223.76    112.57 o 
   8   2   5      169.75      281.96    123.90 o 
  -8   3   5       21.34     -170.85    235.00 o 
  -7   3   5      103.93      296.95    106.62 o 
  -6   3   5      960.83      797.04    104.12 o 
  -5   3   5      497.14      556.83     85.77 o 
  -4   3   5     1516.48     1503.41     83.45 o 
  -3   3   5     4683.62     4602.35    140.82 o 
  -2   3   5      437.93      332.26     50.23 o 
  -1   3   5     5548.70     5591.90    164.12 o 
   0   3   5     5712.31     5682.98    163.96 o 
   1   3   5     5555.80     5768.66    168.62 o 
   2   3   5      442.70      474.05     53.00 o 
   3   3   5     4666.02     4607.13    143.11 o 
   4   3   5     1502.12     1484.39     87.52 o 
   5   3   5      489.26      564.90     85.20 o 
   6   3   5      959.63     1046.22    107.71 o 
   7   3   5      105.09      -26.49    114.12 o 
   8   3   5       21.89      255.94    123.57 o 
  -7   4   5      407.77      434.42    121.71 o 
  -6   4   5       20.77       41.82    168.81 o 
  -5   4   5     1351.90     1406.96    104.06 o 
  -4   4   5      842.23      733.95     78.93 o 
  -3   4   5       32.27      -38.80    119.74 o 
  -2   4   5     3404.41     3269.16    100.88 o 
  -1   4   5     1532.76     1521.92     62.42 o 
   0   4   5      988.20      963.52     54.49 o 
   1   4   5     1536.04     1557.91     66.83 o 
   2   4   5     3430.58     3337.50     91.32 o 
   3   4   5       32.53       15.89    110.37 o 
   4   4   5      838.87      915.14     81.22 o 
   5   4   5     1355.03     1428.74    106.92 o 
   6   4   5       19.91      -41.98    165.47 o 
   7   4   5      407.93      594.29    124.89 o 
  -7   5   5       35.01      141.75    107.27 o 
  -6   5   5      982.24     1156.03    106.41 o 
  -5   5   5       81.95       43.45     82.00 o 
  -4   5   5      972.59     1092.28     88.48 o 
  -3   5   5     1261.48     1209.05     76.10 o 
  -2   5   5     2870.19     2929.57     90.78 o 
  -1   5   5     1320.76     1287.68     70.24 o 
   0   5   5      182.57      204.61     51.93 o 
   1   5   5     1314.65     1234.08     67.63 o 
   2   5   5     2891.77     2865.76     92.58 o 
   3   5   5     1269.38     1340.78     79.77 o 
   4   5   5      977.79      818.21     94.35 o 
   5   5   5       83.20     -135.72    168.41 o 
   6   5   5      979.22      982.77    113.09 o 
   7   5   5       34.02      216.82    116.97 o 
  -7   6   5      180.49      483.06    119.58 o 
  -6   6   5       72.95       42.96    113.22 o 
  -5   6   5      280.27      307.65     92.93 o 
  -4   6   5      541.89      653.28     87.56 o 
  -3   6   5      476.29      489.49     74.52 o 
  -2   6   5     1367.65     1351.70     82.71 o 
  -1   6   5       96.30      104.26     57.47 o 
   0   6   5     8342.30     8948.51    283.23 o 
   1   6   5       95.53      116.97     61.95 o 
   2   6   5     1370.64     1349.34     84.34 o 
   3   6   5      481.13      585.94     80.30 o 
   4   6   5      549.51      553.25     95.63 o 
   5   6   5      282.11      129.13     96.52 o 
   6   6   5       72.28      143.30    109.88 o 
   7   6   5      180.41      138.17    127.57 o 
  -6   7   5       25.04      146.07    112.40 o 
  -5   7   5      441.63      322.75    106.79 o 
  -4   7   5      445.57      367.43     95.95 o 
  -3   7   5      400.64     -186.61    188.56 o 
  -2   7   5      739.81      748.59     83.33 o 
  -1   7   5     2368.64     2516.74    103.47 o 
   0   7   5      146.90       43.77    137.27 o 
   1   7   5     2371.41     2293.73    101.76 o 
   2   7   5      736.10      798.49     80.40 o 
   3   7   5      401.43      396.53     89.35 o 
   4   7   5      449.74       87.64    199.41 o 
   5   7   5      443.31      430.60    104.51 o 
   6   7   5       25.18      175.49    109.80 o 
  -6   8   5      140.70      151.94    121.13 o 
  -5   8   5       98.66     -244.95    244.95 o 
  -4   8   5      149.16      270.22     93.99 o 
  -3   8   5      709.25      639.95     99.71 o 
  -2   8   5      414.62      475.20     84.21 o 
  -1   8   5      642.93      759.23     87.89 o 
   0   8   5     1170.23     1136.01     97.21 o 
   1   8   5      641.30      524.91     88.30 o 
   2   8   5      407.62      614.44     89.27 o 
   3   8   5      706.06      763.22    102.24 o 
   4   8   5      151.79      -41.41    190.17 o 
   5   8   5       99.05       29.83    115.34 o 
   6   8   5      140.87      377.57    117.46 o 
  -5   9   5      126.28     -171.75    231.50 o 
  -4   9   5       52.20      107.11    184.46 o 
  -3   9   5      151.20      279.02     91.79 o 
  -2   9   5     1109.53     1072.71    112.29 o 
  -1   9   5      241.93      196.46     88.77 o 
   0   9   5      685.55      606.84     97.43 o 
   1   9   5      239.11      137.44     91.95 o 
   2   9   5     1102.45     1192.66    109.35 o 
   3   9   5      152.28       89.42     96.27 o 
   4   9   5       51.97      -30.57    207.69 o 
   5   9   5      126.06      107.35    124.55 o 
  -5  10   5        5.31        0.00    228.47 o 
  -4  10   5      429.68      542.20    129.13 o 
  -3  10   5       48.65        0.00    102.87 o 
  -2  10   5      248.55      168.58     99.37 o 
  -1  10   5      177.92       67.90    206.72 o 
   0  10   5      152.70      197.67     91.79 o 
   1  10   5      178.68      319.30     94.15 o 
   2  10   5      246.68      269.58     95.78 o 
   3  10   5       47.91       46.14    193.43 o 
   4  10   5      428.36     -152.12    269.67 o 
   5  10   5        5.12     -271.76    271.76 o 
  -4  11   5       80.92      232.47    122.35 o 
  -3  11   5      120.60     -153.98    231.50 o 
  -2  11   5       91.82      223.83    110.78 o 
  -1  11   5        3.77       72.95     95.45 o 
   0  11   5      675.37      766.94    119.03 o 
   1  11   5        3.69      107.43    207.04 o 
   2  11   5       92.68      243.40    119.82 o 
   3  11   5      120.17      134.90    116.32 o 
   4  11   5       80.57      182.75    125.61 o 
  -3  12   5       32.71       56.98    243.55 o 
  -2  12   5       55.69        0.00    253.99 o 
  -1  12   5      136.56      -52.01    240.87 o 
   0  12   5        0.86      -34.48    216.65 o 
   1  12   5      135.60     -241.36    241.36 o 
   2  12   5       56.52     -160.41    271.03 o 
   3  12   5       33.05        0.00    253.91 o 
   0  13   5       76.85     -280.40    280.40 o 
   0   0   6     3152.50     2957.37     91.91 o 
   1   0   6    10068.87    10813.60    164.38 o 
   2   0   6        8.03       54.23     35.64 o 
   3   0   6    11007.82    11386.05    355.05 o 
   4   0   6       50.88        1.69    155.28 o 
   5   0   6     3437.29     3450.29     92.32 o 
   6   0   6       11.13       24.18    117.68 o 
   7   0   6       28.98     -147.44    147.44 o 
   8   0   6       28.96       29.83    159.74 o 
  -8   1   6      121.72      -36.03    354.38 o 
  -7   1   6       62.42     -164.00    164.00 o 
  -6   1   6       43.84      -65.57     77.76 o 
  -5   1   6      520.72      564.98     57.36 o 
  -4   1   6     9674.28     9516.80    193.50 o 
  -3   1   6     3420.07     3394.72     75.71 o 
  -2   1   6     9791.87    10076.66    200.22 o 
  -1   1   6     1496.19     1505.60     37.76 o 
   0   1   6     7484.66     7729.46    133.57 o 
   1   1   6     1461.54     1499.59     36.63 o 
   2   1   6     9775.83     9899.91    224.12 o 
   3   1   6     3411.48     3488.41     72.11 o 
   4   1   6     9672.52    10019.69    204.73 o 
   5   1   6      522.47      339.39    165.79 o 
   6   1   6       44.61      105.04    131.76 o 
   7   1   6       62.92      149.12     91.93 o 
   8   1   6      121.81      148.84    111.31 o 
  -8   2   6        9.91       74.83    223.50 o 
  -7   2   6       87.50       94.55    211.85 o 
  -6   2   6      425.09      484.65     98.32 o 
  -5   2   6     1317.04     1359.28     92.81 o 
  -4   2   6      320.31      335.14     62.28 o 
  -3   2   6     4186.65     4002.83    115.79 o 
  -2   2   6     4786.25     4623.24    145.12 o 
  -1   2   6    16212.59    16601.18    304.98 o 
   0   2   6       12.27       37.25     76.46 o 
   1   2   6    16186.83    16916.77    309.44 o 
   2   2   6     4785.87     4741.04    145.94 o 
   3   2   6     4177.33     3873.53    114.32 o 
   4   2   6      320.44      257.12     64.08 o 
   5   2   6     1320.43     1306.67    100.64 o 
   6   2   6      427.56      536.26     95.71 o 
   7   2   6       87.82     -224.73    224.73 o 
   8   2   6        9.96       19.07    251.13 o 
  -7   3   6       64.17      216.09    104.66 o 
  -6   3   6      183.80      135.15     91.46 o 
  -5   3   6      196.73      290.12     75.48 o 
  -4   3   6      239.79      194.26     62.69 o 
  -3   3   6     3443.10     3378.20     97.51 o 
  -2   3   6    12268.19    11672.74    294.73 o 
  -1   3   6     3858.46     3904.00    119.86 o 
   0   3   6    18943.57    18105.72    359.41 o 
   1   3   6     3840.97     4028.47    132.54 o 
   2   3   6    12235.72    12530.68    313.79 o 
   3   3   6     3428.62     3358.49    105.02 o 
   4   3   6      239.60      239.02     64.89 o 
   5   3   6      197.75      131.89     81.68 o 
   6   3   6      184.56      -81.43    182.51 o 
   7   3   6       64.36     -130.26    238.42 o 
  -7   4   6      391.12      420.81    117.31 o 
  -6   4   6       38.88       67.08     87.05 o 
  -5   4   6       10.42      -44.34     81.35 o 
  -4   4   6      877.74      821.70     79.26 o 
  -3   4   6      506.75      442.88     60.50 o 
  -2   4   6      697.74      762.61     57.49 o 
  -1   4   6    17340.47    16447.50    362.65 o 
   0   4   6      702.04      676.06     53.99 o 
   1   4   6    17315.09    16219.17    363.63 o 
   2   4   6      699.69      644.37     61.40 o 
   3   4   6      502.06      585.07     65.80 o 
   4   4   6      881.50      781.34     82.19 o 
   5   4   6       10.31       23.48    176.39 o 
   6   4   6       38.87     -112.73    175.17 o 
   7   4   6      390.28      389.18    122.28 o 
  -7   5   6       55.15       85.83    112.08 o 
  -6   5   6       92.87      145.09     95.94 o 
  -5   5   6      500.46      694.60     92.21 o 
  -4   5   6       63.83      190.09     71.49 o 
  -3   5   6      227.75      209.02     60.49 o 
  -2   5   6     5023.20     5069.56    156.27 o 
  -1   5   6      201.06      238.28     53.40 o 
   0   5   6    21033.30    20572.42    467.04 o 
   1   5   6      206.21      -27.64    123.42 o 
   2   5   6     5034.84     5162.92    160.68 o 
   3   5   6      232.26      308.63     67.09 o 
   4   5   6       66.93       42.39    168.08 o 
   5   5   6      500.34      566.60     94.41 o 
   6   5   6       92.49      -59.26    212.18 o 
   7   5   6       54.89     -223.42    223.42 o 
  -7   6   6       19.85     -126.26    126.26 o 
  -6   6   6     1003.93     1049.29    128.34 o 
  -5   6   6       81.56     -174.68    174.68 o 
  -4   6   6      400.88      390.01     84.78 o 
  -3   6   6      943.16      926.26     84.07 o 
  -2   6   6     1136.08     1269.24     78.62 o 
  -1   6   6     5081.35     5021.07    161.41 o 
   0   6   6        8.00        7.74    124.79 o 
   1   6   6     5086.22     4968.94    148.01 o 
   2   6   6     1140.07     1115.27     82.13 o 
   3   6   6      947.08      981.55     86.19 o 
   4   6   6      400.22      409.00     90.25 o 
   5   6   6       79.86     -174.60    185.85 o 
   6   6   6     1003.41      943.05    129.81 o 
   7   6   6       19.60       18.34    237.44 o 
  -6   7   6       36.35       84.36    210.71 o 
  -5   7   6      703.14      659.09    109.09 o 
  -4   7   6      953.78      943.98    101.68 o 
  -3   7   6      186.48      172.24     81.03 o 
  -2   7   6     1861.09     1749.82     97.40 o 
  -1   7   6      229.58      177.55     68.72 o 
   0   7   6     1252.08     1200.62     84.49 o 
   1   7   6      234.07      171.27     70.51 o 
   2   7   6     1869.08     2039.18     97.16 o 
   3   7   6      185.18      255.06     83.39 o 
   4   7   6      953.86      946.18    107.47 o 
   5   7   6      703.32      640.33    114.96 o 
   6   7   6       35.52     -116.97    219.51 o 
  -6   8   6      210.90      297.12    124.88 o 
  -5   8   6      406.28      412.01    122.20 o 
  -4   8   6      101.66        0.00    197.10 o 
  -3   8   6     1948.47     1990.54    121.78 o 
  -2   8   6       66.51      -67.82    146.80 o 
  -1   8   6       36.08     -154.87    154.87 o 
   0   8   6       74.20      212.59     77.60 o 
   1   8   6       36.52       42.47    153.32 o 
   2   8   6       67.16      118.85     79.72 o 
   3   8   6     1946.56     2075.95    129.21 o 
   4   8   6      100.17       84.28    188.21 o 
   5   8   6      405.18      470.38    125.38 o 
   6   8   6      210.92      107.44    263.21 o 
  -5   9   6        1.43      -17.12    227.58 o 
  -4   9   6      996.85     1092.02    117.66 o 
  -3   9   6      290.28      365.28    102.71 o 
  -2   9   6      350.71      424.07     90.98 o 
  -1   9   6      214.24       72.55    174.85 o 
   0   9   6       10.62     -107.02    190.08 o 
   1   9   6      213.71      221.16     89.91 o 
   2   9   6      350.26      398.72    101.17 o 
   3   9   6      288.40      400.26    100.35 o 
   4   9   6      998.89      866.57    127.61 o 
   5   9   6        1.33      -69.12    244.12 o 
  -5  10   6      186.28     -238.84    238.84 o 
  -4  10   6       37.13      136.04    233.04 o 
  -3  10   6      224.77      438.56    106.70 o 
  -2  10   6      586.99      493.15    107.78 o 
  -1  10   6       24.23      -41.00    197.34 o 
   0  10   6       16.99      -13.69    201.33 o 
   1  10   6       23.59       82.57    196.44 o 
   2  10   6      587.56      527.72    113.40 o 
   3  10   6      224.06      128.06    112.33 o 
   4  10   6       36.83      269.88    108.74 o 
   5  10   6      185.65     -271.61    271.61 o 
  -4  11   6       13.25     -149.49    241.03 o 
  -3  11   6      332.89      259.07    131.98 o 
  -2  11   6       72.18      284.31    108.82 o 
  -1  11   6      346.70      304.56    113.72 o 
   0  11   6      244.39      260.61    107.60 o 
   1  11   6      346.13      220.18    116.57 o 
   2  11   6       71.21       96.59    236.55 o 
   3  11   6      332.09      244.07    125.62 o 
   4  11   6       13.25      -56.24    250.07 o 
  -3  12   6       10.28      -95.53    261.65 o 
  -2  12   6       54.64       54.78    229.70 o 
  -1  12   6      167.10      209.00    122.27 o 
   0  12   6        1.33     -255.86    255.86 o 
   1  12   6      167.35      -17.61    251.88 o 
   2  12   6       55.03       36.11    238.58 o 
   3  12   6       10.30       98.87    131.72 o 
   0  13   6      219.04      263.46    141.27 o 
   1   0   7    14857.40    14792.67    293.71 o 
   2   0   7     3947.09     4013.64    128.65 o 
   3   0   7      473.96      441.51     40.85 o 
   4   0   7      906.87      857.67     55.66 o 
   5   0   7       93.10       64.43     68.77 o 
   6   0   7     1776.58     1788.81    117.94 o 
   7   0   7       33.98      -55.99    143.46 o 
   8   0   7       47.87       35.03    173.42 o 
  -8   1   7       82.28      -96.93    182.48 o 
  -7   1   7      574.56      623.73    168.72 o 
  -6   1   7      242.49      247.84    107.44 o 
  -5   1   7     3159.26     3248.07    124.59 o 
  -4   1   7     1872.68     1788.91     60.76 o 
  -3   1   7     1172.23     1179.31     84.55 o 
  -2   1   7     4542.59     4631.25    122.03 o 
  -1   1   7     2349.61     2312.19     51.37 o 
   0   1   7    14167.36    14426.97    196.43 o 
   1   1   7     2346.38     2436.91     53.68 o 
   2   1   7     4539.91     4554.53    233.23 o 
   3   1   7     1189.59     1262.13     58.85 o 
   4   1   7     1891.19     1927.02     62.15 o 
   5   1   7     3164.96     3142.71     94.60 o 
   6   1   7      241.35      403.88     72.35 o 
   7   1   7      573.16      607.24     88.85 o 
   8   1   7       81.57      155.24    110.82 o 
  -8   2   7      115.40       56.98    248.21 o 
  -7   2   7      272.41      353.21    116.49 o 
  -6   2   7      304.53      303.25     93.01 o 
  -5   2   7      600.47      785.46     87.81 o 
  -4   2   7      462.97      486.72     64.16 o 
  -3   2   7     3576.07     3632.12    109.61 o 
  -2   2   7     1346.81     1409.85     61.76 o 
  -1   2   7     4731.04     4562.10    134.88 o 
   0   2   7     2978.10     2883.77     88.28 o 
   1   2   7     4745.83     4608.65    137.82 o 
   2   2   7     1347.74     1366.28     63.88 o 
   3   2   7     3594.34     3762.20    110.76 o 
   4   2   7      472.16      490.15     69.54 o 
   5   2   7      604.74      519.35     89.11 o 
   6   2   7      304.38      480.88     90.32 o 
   7   2   7      269.98        8.89    118.04 o 
   8   2   7      114.34      -95.94    270.70 o 
  -7   3   7       75.56       17.93    112.00 o 
  -6   3   7      472.65      611.27     91.47 o 
  -5   3   7      169.71      241.78     74.91 o 
  -4   3   7     2533.23     2356.12     97.03 o 
  -3   3   7     4696.47     4764.23    145.21 o 
  -2   3   7      849.18      844.91     57.01 o 
  -1   3   7     2711.11     2668.06     87.97 o 
   0   3   7     5963.82     5927.48    177.72 o 
   1   3   7     2703.33     2780.10     87.31 o 
   2   3   7      841.58      854.61     60.68 o 
   3   3   7     4686.56     4661.23    143.25 o 
   4   3   7     2551.50     2422.89    104.05 o 
   5   3   7      174.07      143.22     82.74 o 
   6   3   7      472.06      327.73     98.15 o 
   7   3   7       74.54      229.54    111.59 o 
  -7   4   7      123.33       50.86    229.79 o 
  -6   4   7       96.35       28.69    169.63 o 
  -5   4   7      702.91      754.66     85.12 o 
  -4   4   7      218.53      197.19     69.78 o 
  -3   4   7      241.58      282.96     57.88 o 
  -2   4   7     7557.09     7341.13    225.14 o 
  -1   4   7     1286.72     1223.69     61.92 o 
   0   4   7      417.34      433.51     50.80 o 
   1   4   7     1280.43     1373.62     65.02 o 
   2   4   7     7565.71     7682.81    229.57 o 
   3   4   7      239.07      169.24     60.73 o 
   4   4   7      219.86      339.12     68.23 o 
   5   4   7      708.65      558.50     95.72 o 
   6   4   7       95.46       14.18    189.27 o 
   7   4   7      123.04      467.72    107.68 o 
  -7   5   7        5.05      120.72    111.02 o 
  -6   5   7      428.83       45.24    213.99 o 
  -5   5   7      123.09       89.50    165.80 o 
  -4   5   7      775.19      763.91     92.22 o 
  -3   5   7     2113.31     2001.10     93.83 o 
  -2   5   7      435.06      474.82     63.02 o 
  -1   5   7     3698.72     3451.44    118.03 o 
   0   5   7       15.28       -6.77    104.90 o 
   1   5   7     3684.31     3627.60    107.33 o 
   2   5   7      434.83      488.36     66.04 o 
   3   5   7     2107.63     2154.24     96.85 o 
   4   5   7      768.21      655.22     93.52 o 
   5   5   7      124.25      210.71     85.10 o 
   6   5   7      428.68      461.33    105.98 o 
   7   5   7        5.21     -123.49    227.58 o 
  -7   6   7      174.11       74.26    235.25 o 
  -6   6   7        9.61     -204.35    204.35 o 
  -5   6   7      507.39      527.63     99.38 o 
  -4   6   7      375.90      346.31     83.97 o 
  -3   6   7     2497.64     2309.14    109.02 o 
  -2   6   7      433.05      470.74     68.48 o 
  -1   6   7      259.29        8.15    134.92 o 
   0   6   7     1726.47     1621.96     85.09 o 
   1   6   7      265.03      225.16     65.79 o 
   2   6   7      432.19      384.81     70.60 o 
   3   6   7     2485.61     3224.00    134.39 o 
   4   6   7      374.72      482.94     87.96 o 
   5   6   7      506.36      478.55     98.81 o 
   6   6   7        9.55     -230.02    230.02 o 
   7   6   7      174.80      226.12    125.86 o 
  -6   7   7       62.29      130.50    108.57 o 
  -5   7   7      544.09       44.35    216.29 o 
  -4   7   7      279.71      418.52     87.47 o 
  -3   7   7      125.62      -45.40    162.38 o 
  -2   7   7      438.43      373.88     80.71 o 
  -1   7   7     1111.28     1109.10     84.98 o 
   0   7   7      183.78      235.83     68.15 o 
   1   7   7     1118.23     1121.99     89.46 o 
   2   7   7      441.92      437.79     82.10 o 
   3   7   7      124.28      -34.56    187.08 o 
   4   7   7      278.19      318.00     96.68 o 
   5   7   7      541.42      672.09    105.33 o 
   6   7   7       62.04       50.78    217.07 o 
  -6   8   7      220.02      424.53    126.10 o 
  -5   8   7      183.62       16.06    212.43 o 
  -4   8   7       65.94     -113.22    195.38 o 
  -3   8   7      648.96      792.31     94.33 o 
  -2   8   7      766.17      727.62     93.44 o 
  -1   8   7      515.09      498.38     85.85 o 
   0   8   7      269.14      349.23     81.60 o 
   1   8   7      518.53      393.13     89.92 o 
   2   8   7      768.13      937.24     92.54 o 
   3   8   7      651.16      518.37     98.16 o 
   4   8   7       65.70      103.52     91.21 o 
   5   8   7      181.91     -112.49    247.97 o 
   6   8   7      220.30      163.11    137.03 o 
  -5   9   7      150.18      319.05    115.51 o 
  -4   9   7       55.56     -124.96    204.76 o 
  -3   9   7      180.46      126.59     96.51 o 
  -2   9   7      107.43     -184.30    184.30 o 
  -1   9   7      273.24       61.30    192.30 o 
   0   9   7      936.32      808.05    104.86 o 
   1   9   7      278.65       24.86    189.12 o 
   2   9   7      108.35       48.75     97.49 o 
   3   9   7      184.21      197.84    101.65 o 
   4   9   7       55.67      239.56    104.58 o 
   5   9   7      150.23      114.20    124.06 o 
  -5  10   7       11.52      113.87    232.55 o 
  -4  10   7       84.31       51.60    216.42 o 
  -3  10   7      100.78      239.97    111.27 o 
  -2  10   7      183.59      143.47     99.20 o 
  -1  10   7      454.07      390.09    108.10 o 
   0  10   7       46.39      -41.08    185.85 o 
   1  10   7      454.86      365.79    109.89 o 
   2  10   7      184.11       57.96    102.79 o 
   3  10   7      103.78       94.07    117.13 o 
   4  10   7       84.86     -241.60    252.44 o 
   5  10   7       11.94      291.32    123.08 o 
  -4  11   7      113.93     -169.71    255.30 o 
  -3  11   7       51.23      -87.05    210.14 o 
  -2  11   7       28.89     -197.91    221.30 o 
  -1  11   7       88.20      209.89    111.59 o 
   0  11   7      463.33      444.46    123.75 o 
   1  11   7       86.95     -157.16    234.84 o 
   2  11   7       28.75      177.69    109.63 o 
   3  11   7       51.84      -19.07    128.79 o 
   4  11   7      113.67      -75.89    272.50 o 
  -3  12   7       15.03      110.61    130.09 o 
  -2  12   7       23.93       15.16    126.59 o 
  -1  12   7      186.79       76.95    125.53 o 
   0  12   7        0.12     -122.75    122.75 o 
   1  12   7      186.00      427.14    132.54 o 
   2  12   7       23.54       72.54    250.32 o 
   3  12   7       14.76     -296.54    296.54 o 
   0   0   8    93461.46    88620.28   1033.41 o 
   1   0   8       58.28       81.17     35.05 o 
   2   0   8     7662.04     7314.68    208.85 o 
   3   0   8     1366.43     1382.40     48.81 o 
   4   0   8      645.49      611.42     48.77 o 
   5   0   8      148.30      136.42     54.28 o 
   6   0   8      268.92      142.91     86.51 o 
   7   0   8        5.42      -33.23     95.53 o 
   8   0   8      167.28      209.37    107.95 o 
  -8   1   8        6.55     -223.18    223.18 o 
  -7   1   8      133.63       72.72     98.49 o 
  -6   1   8      409.35      452.35     66.17 o 
  -5   1   8      154.83      184.66    247.73 o 
  -4   1   8      275.96      332.66     43.58 o 
  -3   1   8     3630.63     3698.31     85.07 o 
  -2   1   8     4020.89     3958.95     89.19 o 
  -1   1   8    21433.13    21054.22    601.24 o 
   0   1   8      408.69      410.15     29.90 o 
   1   1   8    21422.91    21631.71    436.35 o 
   2   1   8     4032.51     4128.03     89.08 o 
   3   1   8     3644.61     3678.36     77.61 o 
   4   1   8      276.98      329.87     61.10 o 
   5   1   8      151.07       33.46    110.88 o 
   6   1   8      407.32      423.94     66.26 o 
   7   1   8      133.69      -48.74    154.33 o 
   8   1   8        6.69       36.79    108.20 o 
  -7   2   8      215.24       48.50    212.59 o 
  -6   2   8       66.96      186.50     88.60 o 
  -5   2   8     1594.63     1597.16    104.07 o 
  -4   2   8      459.09      516.64     67.51 o 
  -3   2   8     1808.85     2026.60     76.37 o 
  -2   2   8     8453.80     8290.90    244.86 o 
  -1   2   8     1533.21     1567.14     58.60 o 
   0   2   8    13917.84    13830.24    300.85 o 
   1   2   8     1536.64     1484.56     61.94 o 
   2   2   8     8492.15     8346.61    253.06 o 
   3   2   8     1824.42     1827.04     77.84 o 
   4   2   8      458.84      418.73     66.12 o 
   5   2   8     1594.59     1505.65    103.18 o 
   6   2   8       65.11      -27.63    176.56 o 
   7   2   8      214.57       49.15    229.06 o 
  -7   3   8       84.67     -149.82    239.56 o 
  -6   3   8      492.05      563.09     99.70 o 
  -5   3   8     1607.67     1438.42    108.15 o 
  -4   3   8       99.96      244.30     64.31 o 
  -3   3   8    10744.97    10395.29    278.70 o 
  -2   3   8     1619.20     1581.58     68.37 o 
  -1   3   8     7471.47     7423.31    206.16 o 
   0   3   8     2253.09     2263.67     75.61 o 
   1   3   8     7497.17     7639.03    210.59 o 
   2   3   8     1614.88     1521.36     68.05 o 
   3   3   8    10760.00    10955.98    293.13 o 
   4   3   8       98.31       19.32    135.31 o 
   5   3   8     1604.46     1602.19    108.31 o 
   6   3   8      491.75      393.44    100.11 o 
   7   3   8       84.09       27.39    112.00 o 
  -7   4   8      154.55     -103.20    230.68 o 
  -6   4   8       18.48       43.69    172.88 o 
  -5   4   8      180.18      372.69     79.15 o 
  -4   4   8     4979.80     4883.11    146.79 o 
  -3   4   8       92.63     -101.89    129.77 o 
  -2   4   8     2549.57     2504.49     83.50 o 
  -1   4   8      676.52      706.34     56.02 o 
   0   4   8      219.64      173.89     48.75 o 
   1   4   8      679.62      632.63     57.73 o 
   2   4   8     2554.05     2582.94     86.69 o 
   3   4   8       91.05      131.07     57.79 o 
   4   4   8     4980.17     4488.24    150.54 o 
   5   4   8      177.95      -49.07    183.98 o 
   6   4   8       18.23      -72.71    163.92 o 
   7   4   8      155.88        0.00    118.20 o 
  -7   5   8       18.25      186.01    107.51 o 
  -6   5   8       18.96      -76.70    199.05 o 
  -5   5   8     1392.73     1373.24    111.81 o 
  -4   5   8      158.09      219.68     76.79 o 
  -3   5   8     5016.32     5163.17    166.34 o 
  -2   5   8     3045.01     3098.28    101.96 o 
  -1   5   8     1951.54     1880.84     80.37 o 
   0   5   8     1736.52     1666.42     75.23 o 
   1   5   8     1941.05     1969.85     80.86 o 
   2   5   8     3042.48     3078.03    103.60 o 
   3   5   8     5008.88     4857.28    153.02 o 
   4   5   8      156.02     -181.45    181.45 o 
   5   5   8     1398.25     1215.28    112.22 o 
   6   5   8       19.23       30.57    191.39 o 
   7   5   8       17.82      -89.01    248.28 o 
  -7   6   8       11.44     -225.78    239.31 o 
  -6   6   8      285.26       97.09    231.67 o 
  -5   6   8       21.96      -92.19     92.19 o 
  -4   6   8      620.43      722.84     92.37 o 
  -3   6   8     1417.01     1383.24     95.34 o 
  -2   6   8     1846.95     1650.28     91.78 o 
  -1   6   8     1177.41     1162.28     77.15 o 
   0   6   8     1474.92     1351.14     81.16 o 
   1   6   8     1178.81     1222.88     79.44 o 
   2   6   8     1836.53     1939.23     96.10 o 
   3   6   8     1413.90     1564.30    107.74 o 
   4   6   8      618.34      615.06     95.06 o 
   5   6   8       22.11       14.18    184.30 o 
   6   6   8      286.04      359.90    118.77 o 
   7   6   8       11.91       74.66    236.14 o 
  -6   7   8       42.76       18.91    108.82 o 
  -5   7   8      169.14      206.31     97.57 o 
  -4   7   8      310.72      -52.25    208.45 o 
  -3   7   8      296.80      434.99     82.01 o 
  -2   7   8     1949.52     1815.58    107.36 o 
  -1   7   8     3283.52     3334.47    124.40 o 
   0   7   8       54.45      -37.90    136.04 o 
   1   7   8     3276.82     3354.62    122.93 o 
   2   7   8     1943.52     1986.32    110.54 o 
   3   7   8      292.87      275.13     85.02 o 
   4   7   8      311.67      380.53     99.29 o 
   5   7   8      170.85      -30.32    190.17 o 
   6   7   8       42.42      -16.95    217.72 o 
  -6   8   8       82.51     -221.88    231.17 o 
  -5   8   8      172.22      113.63    218.54 o 
  -4   8   8       25.15     -194.16    194.16 o 
  -3   8   8      528.83      532.94    100.11 o 
  -2   8   8      280.29      273.82     86.98 o 
  -1   8   8      202.75        0.00    176.97 o 
   0   8   8     3331.83     3471.11    141.29 o 
   1   8   8      202.86      199.63     82.82 o 
   2   8   8      278.60      377.19     87.06 o 
   3   8   8      530.89      405.67    105.90 o 
   4   8   8       25.52       83.39     98.63 o 
   5   8   8      172.97       65.13    231.50 o 
   6   8   8       82.26       18.42    225.54 o 
  -5   9   8       18.81       48.09    117.05 o 
  -4   9   8      315.49      258.41    109.07 o 
  -3   9   8       38.10       17.93     93.82 o 
  -2   9   8       66.21     -106.05    194.24 o 
  -1   9   8     1725.11     1861.74    122.10 o 
   0   9   8       69.88       74.09    178.92 o 
   1   9   8     1726.78     1679.04    122.51 o 
   2   9   8       67.37       19.97     91.05 o 
   3   9   8       38.00      -28.94    185.52 o 
   4   9   8      316.16      247.49    123.34 o 
   5   9   8       18.07      -17.61    232.88 o 
  -5  10   8      248.45      -96.11    301.45 o 
  -4  10   8        1.86     -248.93    248.93 o 
  -3  10   8        1.02      108.57    104.25 o 
  -2  10   8      269.81      317.27    106.95 o 
  -1  10   8      122.29      -42.47    203.87 o 
   0  10   8      227.39      307.64     96.35 o 
   1  10   8      122.30      240.38     97.41 o 
   2  10   8      270.90      410.03    107.20 o 
   3  10   8        1.10     -237.77    237.77 o 
   4  10   8        1.88       19.24    123.65 o 
   5  10   8      248.65      321.25    146.08 o 
  -4  11   8       24.82      307.30    118.11 o 
  -3  11   8      142.53      -17.53    255.55 o 
  -2  11   8       24.92     -200.68    235.32 o 
  -1  11   8      131.76      126.18    114.93 o 
   0  11   8       14.76       12.72    113.46 o 
   1  11   8      132.85      111.51    217.23 o 
   2  11   8       25.40       85.59    117.21 o 
   3  11   8      143.06       88.03    243.56 o 
   4  11   8       24.69       76.78    233.37 o 
  -2  12   8       40.33     -283.50    283.50 o 
  -1  12   8       16.85      160.74    118.60 o 
   0  12   8       18.18      105.80    224.81 o 
   1  12   8       16.92     -160.33    232.55 o 
   2  12   8       40.69     -259.12    259.12 o 
   1   0   9     4427.13     4356.21    113.38 o 
   2   0   9       69.09      168.52    158.87 o 
   3   0   9     6142.07     6369.67    137.96 o 
   4   0   9      447.96      515.63     45.92 o 
   5   0   9       92.16      183.51     95.17 o 
   6   0   9      195.64      200.02     64.69 o 
   7   0   9        2.73       58.60    140.28 o 
  -7   1   9      447.66      432.19     95.05 o 
  -6   1   9       87.61       21.38    135.51 o 
  -5   1   9     1428.72     1450.64     71.22 o 
  -4   1   9     1407.49     1466.79    121.49 o 
  -3   1   9     1354.09     1357.19     75.17 o 
  -2   1   9     5395.84     5395.75    114.71 o 
  -1   1   9     1204.61     1149.48     38.39 o 
   0   1   9      483.27      484.77     32.16 o 
   1   1   9     1194.57     1249.19     41.20 o 
   2   1   9     5371.12     5262.71    405.33 o 
   3   1   9     1340.15     1271.86     49.83 o 
   4   1   9     1400.49     1289.74     92.90 o 
   5   1   9     1420.18     1465.90    147.94 o 
   6   1   9       87.12      -98.45    124.78 o 
   7   1   9      450.98      275.40    108.02 o 
  -7   2   9       17.86     -205.98    205.98 o 
  -6   2   9      102.99      260.11     85.75 o 
  -5   2   9      335.99      324.62     84.70 o 
  -4   2   9     2473.42     2455.42     98.09 o 
  -3   2   9     1207.06     1132.51     73.00 o 
  -2   2   9     1483.50     1473.55     66.49 o 
  -1   2   9     1827.76     1842.40     63.74 o 
   0   2   9     4324.98     4350.16    138.38 o 
   1   2   9     1839.86     1866.49     67.83 o 
   2   2   9     1480.18     1411.46     68.37 o 
   3   2   9     1203.74     1234.86     72.67 o 
   4   2   9     2461.45     2382.21    102.41 o 
   5   2   9      333.27      351.03     88.53 o 
   6   2   9      103.73      -17.28     91.70 o 
   7   2   9       18.24       66.84    185.76 o 
  -7   3   9      170.05     -214.87    214.87 o 
  -6   3   9     1125.74     1230.38    112.04 o 
  -5   3   9      687.10      648.34     91.80 o 
  -4   3   9     1169.06     1155.19     85.14 o 
  -3   3   9     1859.18     1767.27     81.26 o 
  -2   3   9      104.96      165.64     48.01 o 
  -1   3   9      313.64      285.83     48.10 o 
   0   3   9     3250.83     3091.82     98.20 o 
   1   3   9      317.49      303.61     51.36 o 
   2   3   9      104.90      168.90     50.95 o 
   3   3   9     1853.55     1918.04     84.61 o 
   4   3   9     1161.65     1062.95     87.02 o 
   5   3   9      677.74      534.60     98.57 o 
   6   3   9     1126.54     1057.19    120.36 o 
   7   3   9      172.04       34.24    254.73 o 
  -7   4   9      199.30      252.37    117.71 o 
  -6   4   9        8.09     -148.43    186.33 o 
  -5   4   9      953.28      854.29     99.80 o 
  -4   4   9     1033.07      977.16     90.68 o 
  -3   4   9       59.21      172.64     55.18 o 
  -2   4   9     2038.83     1901.12     80.46 o 
  -1   4   9     2642.91     2492.83     83.52 o 
   0   4   9      332.15      386.03     52.75 o 
   1   4   9     2654.45     2692.05     85.64 o 
   2   4   9     2042.95     1958.90     80.95 o 
   3   4   9       62.70       54.37    123.74 o 
   4   4   9     1032.34     1075.10     95.00 o 
   5   4   9      951.12      877.85    101.92 o 
   6   4   9        7.88       55.67     85.91 o 
   7   4   9      199.56     -140.04    255.79 o 
  -7   5   9       86.26      277.79    118.60 o 
  -6   5   9     1123.81      882.83    131.93 o 
  -5   5   9      171.58      218.13     87.06 o 
  -4   5   9      478.01      252.65     84.71 o 
  -3   5   9      840.50      777.90     78.28 o 
  -2   5   9     1295.12     1171.32     76.26 o 
  -1   5   9     3094.36     3021.83     97.73 o 
   0   5   9       23.39      -59.83    124.96 o 
   1   5   9     3099.10     3149.78     99.12 o 
   2   5   9     1305.24     1397.17     80.26 o 
   3   5   9      842.00      819.00     82.44 o 
   4   5   9      481.74      505.05     86.74 o 
   5   5   9      172.88     -106.87    200.45 o 
   6   5   9     1122.05      949.04    132.58 o 
   7   5   9       84.64      167.92    120.96 o 
  -7   6   9      115.92      -18.83    241.85 o 
  -6   6   9       32.18     -164.73    225.79 o 
  -5   6   9      176.62      275.60     92.85 o 
  -4   6   9      236.56      271.45     85.67 o 
  -3   6   9      278.28      321.27     75.81 o 
  -2   6   9      517.32      553.34     71.18 o 
  -1   6   9       74.95       88.69     62.68 o 
   0   6   9     2718.36     2482.68    100.72 o 
   1   6   9       74.73       75.89     63.17 o 
   2   6   9      518.69      450.45     74.60 o 
   3   6   9      278.85      585.39     83.56 o 
   4   6   9      239.83        0.00    189.94 o 
   5   6   9      177.40       85.67    177.70 o 
   6   6   9       31.88       16.47    197.26 o 
   7   6   9      116.11      170.12    122.92 o 
  -6   7   9       21.04      119.66    104.66 o 
  -5   7   9      379.07      376.79    106.47 o 
  -4   7   9      277.53      382.48     91.14 o 
  -3   7   9      421.76      382.75     86.99 o 
  -2   7   9      570.46      701.81     87.97 o 
  -1   7   9     2550.66     2283.43    108.20 o 
   0   7   9       74.12     -146.72    148.68 o 
   1   7   9     2545.99     2563.39    107.39 o 
   2   7   9      567.75      553.42     90.50 o 
   3   7   9      424.84      432.40     91.06 o 
   4   7   9      280.54      396.26     93.01 o 
   5   7   9      380.95      352.49    110.22 o 
   6   7   9       21.14      122.02    230.43 o 
  -6   8   9       59.22       35.87    125.94 o 
  -5   8   9       87.58       31.46    113.71 o 
  -4   8   9       37.04      -72.87    179.41 o 
  -3   8   9      456.32      520.45     94.57 o 
  -2   8   9      456.57      503.58     91.47 o 
  -1   8   9      486.92      475.13     88.13 o 
   0   8   9      645.10      567.46     92.86 o 
   1   8   9      485.26      332.22     96.36 o 
   2   8   9      453.60      455.56     93.92 o 
   3   8   9      454.43      686.75     98.81 o 
   4   8   9       38.19     -133.19    193.43 o 
   5   8   9       86.89      116.07    215.60 o 
   6   8   9       59.48     -243.23    243.23 o 
  -5   9   9       53.80      -53.72    225.13 o 
  -4   9   9       37.51      -96.18    211.11 o 
  -3   9   9      129.58      -43.45    199.79 o 
  -2   9   9     1135.28     1115.67    117.50 o 
  -1   9   9       58.73      -51.03    183.73 o 
   0   9   9      235.73      305.69     91.63 o 
   1   9   9       57.75      -12.63    187.97 o 
   2   9   9     1129.42     1139.15    118.73 o 
   3   9   9      128.79      212.42     99.61 o 
   4   9   9       37.26      -48.83    229.70 o 
   5   9   9       53.63       53.96    231.00 o 
  -4  10   9      348.20      273.50    129.78 o 
  -3  10   9       41.84       80.86    197.50 o 
  -2  10   9      189.20      163.60     98.06 o 
  -1  10   9      133.37      209.08     97.57 o 
   0  10   9       48.38      -14.10    190.57 o 
   1  10   9      132.39       64.64     98.63 o 
   2  10   9      188.75       60.24    200.61 o 
   3  10   9       41.33      194.32    111.59 o 
   4  10   9      346.90      367.89    131.73 o 
  -3  11   9      126.98      -89.75    241.20 o 
  -2  11   9       20.99      152.83    110.53 o 
  -1  11   9       23.42      -32.20    223.18 o 
   0  11   9      225.94      274.87    115.83 o 
   1  11   9       23.39     -145.33    195.87 o 
   2  11   9       21.43      114.03    114.12 o 
   3  11   9      126.35      434.30    121.13 o 
  -2  12   9       31.10     -268.66    268.66 o 
  -1  12   9      134.68      301.44    123.00 o 
   0  12   9        9.65       89.42    251.22 o 
   1  12   9      134.76      125.94    250.49 o 
   2  12   9       31.63       18.42    249.91 o 
   0   0  10     5603.99     5609.03    178.47 o 
   1   0  10     1868.25     1841.03     45.68 o 
   2   0  10      190.53      700.43    394.15 o 
   3   0  10     5042.13     4913.53    103.74 o 
   4   0  10      255.53      214.10     45.71 o 
   5   0  10     1107.61     1159.39     91.78 o 
   6   0  10       38.74     -136.01    136.01 o 
   7   0  10       59.73       84.48     97.17 o 
  -7   1  10       59.23       34.62    150.32 o 
  -6   1  10      248.00      246.62    105.32 o 
  -5   1  10      192.70       92.34    183.98 o 
  -4   1  10     7503.08     7412.65    203.20 o 
  -3   1  10     1516.01     1481.81     52.35 o 
  -2   1  10    11448.44    11575.43    213.35 o 
  -1   1  10     1502.13     1416.83     43.16 o 
   0   1  10     6312.34     6479.56    128.68 o 
   1   1  10     1489.43     1519.41     44.05 o 
   2   1  10    11422.83    11780.45    217.25 o 
   3   1  10     1511.14     1570.18     85.37 o 
   4   1  10     7498.98     7546.78    184.27 o 
   5   1  10      194.71      261.50     58.04 o 
   6   1  10      250.46      291.96     66.33 o 
   7   1  10       59.56     -165.97    165.97 o 
  -7   2  10       42.61      118.11    207.04 o 
  -6   2  10      285.86      390.23     93.58 o 
  -5   2  10      391.03      475.11     84.13 o 
  -4   2  10      226.44      213.33     70.19 o 
  -3   2  10     2232.60     2273.17     85.52 o 
  -2   2  10     2795.25     2706.93     82.87 o 
  -1   2  10     6015.78     5865.38    188.57 o 
   0   2  10      673.96      632.91     51.87 o 
   1   2  10     5992.81     5593.24    185.21 o 
   2   2  10     2775.03     2510.62     80.99 o 
   3   2  10     2223.67     2133.13     85.93 o 
   4   2  10      226.29      268.28     66.11 o 
   5   2  10      391.58       71.66    180.49 o 
   6   2  10      287.17      203.47     98.56 o 
   7   2  10       42.89        0.00    119.82 o 
  -7   3  10       26.59       47.03    113.46 o 
  -6   3  10      299.95     -160.27    205.43 o 
  -5   3  10      115.24      -12.15    165.64 o 
  -4   3  10      550.30      573.89     76.64 o 
  -3   3  10     2062.46     2067.90     86.08 o 
  -2   3  10     8334.01     7800.14    240.03 o 
  -1   3  10     3505.45     3548.88    109.14 o 
   0   3  10    14883.49    14582.35    345.81 o 
   1   3  10     3500.90     3585.31    105.05 o 
   2   3  10     8298.24     8261.52    244.03 o 
   3   3  10     2067.73     2029.96     89.67 o 
   4   3  10      549.62      464.72     83.00 o 
   5   3  10      117.24      -12.31    168.08 o 
   6   3  10      302.16      102.47     93.66 o 
   7   3  10       26.86        9.29    113.38 o 
  -7   4  10      214.55      -17.93    229.47 o 
  -6   4  10       20.88      -60.56    197.17 o 
  -5   4  10       84.72     -127.49    180.63 o 
  -4   4  10     1034.94     1080.80     94.84 o 
  -3   4  10      103.87       96.68     59.83 o 
  -2   4  10      569.06      617.46     61.48 o 
  -1   4  10     9895.99     9821.80    298.69 o 
   0   4  10      377.65      393.05     55.19 o 
   1   4  10     9901.97     9471.18    264.92 o 
   2   4  10      565.10      525.90     64.90 o 
   3   4  10      105.42      130.83     60.89 o 
   4   4  10     1035.40     1168.87     93.21 o 
   5   4  10       85.83      206.47     82.57 o 
   6   4  10       20.76       30.24    194.32 o 
   7   4  10      214.52      106.46    250.42 o 
  -7   5  10       51.90       35.29    119.82 o 
  -6   5  10       99.53       73.52    104.01 o 
  -5   5  10      523.91      388.22     99.87 o 
  -4   5  10       94.21      -92.11    163.60 o 
  -3   5  10      330.20      289.40     69.38 o 
  -2   5  10     3353.17     3384.91    112.99 o 
  -1   5  10       23.46       13.04     59.26 o 
   0   5  10    13102.04    12177.94    363.08 o 
   1   5  10       21.49       39.86     56.08 o 
   2   5  10     3364.52     3498.98    112.42 o 
   3   5  10      335.22      369.62     75.82 o 
   4   5  10       91.18      -47.11    167.10 o 
   5   5  10      523.98      731.36     93.51 o 
   6   5  10       99.16      155.69    111.92 o 
   7   5  10       51.18      -18.42    215.84 o 
  -6   6  10      563.86      474.06    130.03 o 
  -5   6  10       31.08       32.28     88.68 o 
  -4   6  10      192.32      205.75     85.84 o 
  -3   6  10      450.05      530.08     81.93 o 
  -2   6  10      798.72      725.45     82.35 o 
  -1   6  10     3280.61     3275.83    114.04 o 
   0   6  10        2.19      -55.35     60.73 o 
   1   6  10     3288.77     3188.00    110.62 o 
   2   6  10      802.01      744.29     81.70 o 
   3   6  10      451.13      410.07     88.94 o 
   4   6  10      193.61      264.93     88.69 o 
   5   6  10       29.83       43.61    197.09 o 
   6   6  10      563.41      264.47    129.13 o 
  -6   7  10       11.45      188.86    109.14 o 
  -5   7  10      360.20      460.26    107.52 o 
  -4   7  10      902.27      767.25    107.22 o 
  -3   7  10       52.41        0.00    148.03 o 
  -2   7  10     1481.46     1372.07    103.34 o 
  -1   7  10      297.75      270.32     82.34 o 
   0   7  10      836.36      672.62     87.49 o 
   1   7  10      300.68      334.64     77.53 o 
   2   7  10     1492.27     1558.93    105.29 o 
   3   7  10       54.96     -160.66    183.40 o 
   4   7  10      903.70     1023.36    112.93 o 
   5   7  10      360.47      -15.65    248.06 o 
   6   7  10       10.94     -248.61    255.94 o 
  -6   8  10      115.34      268.91    123.17 o 
  -5   8  10      259.46      296.56    118.69 o 
  -4   8  10      109.47       85.59     94.23 o 
  -3   8  10      905.04      742.31    107.06 o 
  -2   8  10       34.83      213.48     79.15 o 
  -1   8  10       94.66      104.66     78.50 o 
   0   8  10      326.00      254.51     82.17 o 
   1   8  10       97.09       58.28    168.57 o 
   2   8  10       34.92      -61.95    160.98 o 
   3   8  10      904.54     1046.11    107.06 o 
   4   8  10      107.57       79.48     98.71 o 
   5   8  10      259.24      406.04    116.81 o 
   6   8  10      115.53      139.63    133.84 o 
  -5   9  10        1.41     -144.76    224.89 o 
  -4   9  10      635.81      621.64    125.06 o 
  -3   9  10      173.91       89.10    205.74 o 
  -2   9  10      369.72      502.33     98.48 o 
  -1   9  10      195.56      163.77     88.93 o 
   0   9  10       13.22      129.28     87.54 o 
   1   9  10      195.96      242.51     93.17 o 
   2   9  10      368.95      478.93    102.31 o 
   3   9  10      172.12      104.91    207.94 o 
   4   9  10      636.53      698.11    128.16 o 
   5   9  10        1.28     -251.30    251.30 o 
  -4  10  10       41.84       53.63    260.75 o 
  -3  10  10      143.53      152.68    114.53 o 
  -2  10  10      356.51      468.98    108.42 o 
  -1  10  10       21.96     -117.86    206.47 o 
   0  10  10      117.18      -54.53     99.77 o 
   1  10  10       21.16     -204.18    204.18 o 
   2  10  10      356.57       46.14    241.62 o 
   3  10  10      142.91      161.89    118.36 o 
   4  10  10       41.35       35.95    262.87 o 
  -3  11  10      185.20      -91.13    253.02 o 
  -2  11  10       67.50     -121.13    238.83 o 
  -1  11  10      203.12      215.61    120.07 o 
   0  11  10      142.92     -162.70    246.50 o 
   1  11  10      203.03       35.87    118.36 o 
   2  11  10       66.36       16.95    217.15 o 
   3  11  10      184.91      307.47    127.57 o 
  -2  12  10       51.29      -18.99    243.88 o 
  -1  12  10      122.18      200.36    125.61 o 
   0  12  10        0.46     -282.43    282.43 o 
   1  12  10      122.58       36.35    269.73 o 
   2  12  10       51.49      -18.91    248.04 o 
   1   0  11     3063.83     3096.76     65.64 o 
   2   0  11     1086.70     1026.91     54.61 o 
   3   0  11      779.96      807.17     47.69 o 
   4   0  11      904.38      856.90     56.12 o 
   5   0  11       79.36       90.67     68.59 o 
   6   0  11     1327.25     1310.19     84.27 o 
   7   0  11        0.28       55.65    157.80 o 
  -7   1  11      562.96      535.49    101.78 o 
  -6   1  11      370.88      350.76     68.34 o 
  -5   1  11     2068.70     2073.38     82.28 o 
  -4   1  11     1210.03     1306.39     62.93 o 
  -3   1  11       81.67       83.80     60.28 o 
  -2   1  11     1396.44     1343.62     47.96 o 
  -1   1  11     1358.85     1325.35     44.51 o 
   0   1  11     5900.13     5951.60    245.78 o 
   1   1  11     1364.78     1434.04     45.72 o 
   2   1  11     1389.71     1362.93     64.98 o 
   3   1  11       82.54       71.78     98.63 o 
   4   1  11     1220.15     1368.17     62.38 o 
   5   1  11     2073.09     2010.16     84.48 o 
   6   1  11      369.63      404.23     67.55 o 
   7   1  11      561.95      721.90    101.05 o 
  -7   2  11      143.07      304.94    107.52 o 
  -6   2  11      131.49       29.26    195.80 o 
  -5   2  11      417.14      507.73     85.60 o 
  -4   2  11      821.86      783.51     78.85 o 
  -3   2  11     1928.19     1986.59     84.44 o 
  -2   2  11     1103.44     1201.40     65.49 o 
  -1   2  11     4985.10     4914.96    147.59 o 
   0   2  11     2022.50     2156.13     73.70 o 
   1   2  11     4989.20     5012.36    164.11 o 
   2   2  11     1103.96      987.87     67.21 o 
   3   2  11     1949.64     1832.98     83.79 o 
   4   2  11      824.20      802.67     81.54 o 
   5   2  11      418.03      405.82     94.40 o 
   6   2  11      132.05     -161.07    203.38 o 
   7   2  11      143.01       69.21    218.95 o 
  -7   3  11      128.04     -122.68    226.93 o 
  -6   3  11      448.17      472.67    102.96 o 
  -5   3  11      108.81      100.10    185.20 o 
  -4   3  11     2091.37     1997.61    104.42 o 
  -3   3  11     1364.64     1311.62     82.79 o 
  -2   3  11      317.13      306.20     53.40 o 
  -1   3  11     2066.04     1960.83     73.86 o 
   0   3  11     2790.65     2826.11     87.28 o 
   1   3  11     2052.92     2016.96     78.34 o 
   2   3  11      316.04      247.34     59.02 o 
   3   3  11     1369.61     1511.69     85.40 o 
   4   3  11     2107.37     1979.10    108.91 o 
   5   3  11      109.98       85.83     87.30 o 
   6   3  11      448.82      611.17    100.60 o 
   7   3  11      127.40      168.57    117.79 o 
  -7   4  11       29.77      -72.54    251.95 o 
  -6   4  11      146.82        0.00    203.62 o 
  -5   4  11      215.98      238.60     91.14 o 
  -4   4  11      245.97      252.14     83.88 o 
  -3   4  11      240.43      217.25     67.50 o 
  -2   4  11     5810.24     5653.68    174.04 o 
  -1   4  11      431.20      365.74     58.46 o 
   0   4  11       54.16       67.82     48.26 o 
   1   4  11      427.22      408.46     56.42 o 
   2   4  11     5806.72     5597.51    175.43 o 
   3   4  11      239.41      195.32     72.47 o 
   4   4  11      245.55       79.97    165.97 o 
   5   4  11      216.48      209.17     94.56 o 
   6   4  11      146.96     -170.53    208.59 o 
   7   4  11       29.56      113.79    119.17 o 
  -7   5  11       12.80      -74.83    231.16 o 
  -6   5  11      226.11     -209.90    219.60 o 
  -5   5  11       28.74     -138.00    201.01 o 
  -4   5  11      848.15      847.41     91.48 o 
  -3   5  11     1840.13     1793.80    102.46 o 
  -2   5  11      266.38      163.53     66.19 o 
  -1   5  11     1489.29     1419.97     83.04 o 
   0   5  11        4.67      135.23     53.06 o 
   1   5  11     1472.26     1397.12     81.98 o 
   2   5  11      262.87      262.74     65.95 o 
   3   5  11     1843.64     1919.76    108.41 o 
   4   5  11      841.09      772.23    100.05 o 
   5   5  11       28.01     -181.44    181.44 o 
   6   5  11      227.34      146.08    116.41 o 
   7   5  11       13.03       71.65    113.30 o 
  -6   6  11        0.81        0.00    195.14 o 
  -5   6  11      179.18      338.12     94.15 o 
  -4   6  11      305.21      262.08     92.28 o 
  -3   6  11     1638.27     1556.80    101.46 o 
  -2   6  11      493.68      560.01     81.28 o 
  -1   6  11      205.79      153.09     69.13 o 
   0   6  11      290.47      326.41     65.71 o 
   1   6  11      204.33      268.19     66.03 o 
   2   6  11      492.32      537.75     83.48 o 
   3   6  11     1637.31     1577.35    114.76 o 
   4   6  11      302.26      256.38     92.77 o 
   5   6  11      178.98      313.83    102.22 o 
   6   6  11        0.77      102.54    208.91 o 
  -6   7  11       39.42     -126.18    241.27 o 
  -5   7  11      381.48      356.81    118.20 o 
  -4   7  11      478.78      575.80    102.07 o 
  -3   7  11       28.95       49.72    150.71 o 
  -2   7  11      517.76      438.86     90.49 o 
  -1   7  11      682.97      781.33     88.71 o 
   0   7  11      146.12      228.08     76.30 o 
   1   7  11      685.77      711.38     89.93 o 
   2   7  11      517.33      631.59     92.37 o 
   3   7  11       28.76     -179.90    179.90 o 
   4   7  11      475.07      512.78    106.55 o 
   5   7  11      381.33      349.56    122.28 o 
   6   7  11       39.26       72.30    229.05 o 
  -5   8  11      132.72        0.00    216.26 o 
  -4   8  11       83.82      -56.57    102.62 o 
  -3   8  11      165.25      215.85     87.30 o 
  -2   8  11      485.18      432.73     94.65 o 
  -1   8  11      109.48       83.80    169.14 o 
   0   8  11       47.29      188.78     81.10 o 
   1   8  11      111.49      210.06     83.96 o 
   2   8  11      489.28      372.00     94.73 o 
   3   8  11      166.89      115.10     91.05 o 
   4   8  11       83.08       77.52    181.20 o 
   5   8  11      131.87      263.53    116.40 o 
  -5   9  11      137.14       91.95    224.24 o 
  -4   9  11       70.01      212.42    105.72 o 
  -3   9  11       80.50      185.69     99.61 o 
  -2   9  11       87.83       56.98    207.78 o 
  -1   9  11      139.44      111.19     91.79 o 
   0   9  11      574.09      533.19    100.44 o 
   1   9  11      142.40      -13.53    191.31 o 
   2   9  11       88.09       42.22    193.76 o 
   3   9  11       81.66      122.51    106.86 o 
   4   9  11       70.79      133.11    119.25 o 
   5   9  11      137.22      -74.58    259.62 o 
  -4  10  11       22.75      127.24    227.42 o 
  -3  10  11       17.54      155.36    113.95 o 
  -2  10  11      115.94     -158.46    202.56 o 
  -1  10  11      348.06      448.03    103.86 o 
   0  10  11        2.83      -29.67    184.13 o 
   1  10  11      349.23      210.08    107.52 o 
   2  10  11      116.84      272.83    105.72 o 
   3  10  11       18.00      257.00    112.48 o 
   4  10  11       22.81      -50.21    124.47 o 
  -3  11  11       23.18      -30.49    119.09 o 
  -2  11  11       66.07       52.98    222.04 o 
  -1  11  11       53.49      -67.25    237.77 o 
   0  11  11      323.17      284.50    123.09 o 
   1  11  11       53.03      232.31    113.79 o 
   2  11  11       65.71      -86.65    229.46 o 
   3  11  11       23.37      -92.68    231.65 o 
  -1  12  11      111.31      147.78    125.37 o 
   0  12  11       16.83     -110.45    238.91 o 
   1  12  11      111.10       18.42    254.16 o 
   0   0  12    15935.52    15542.66    349.69 o 
   1   0  12        8.45      -28.28     70.55 o 
   2   0  12     1817.56     1850.86     53.63 o 
   3   0  12      592.12      621.52     46.52 o 
   4   0  12      115.63      161.19    194.00 o 
   5   0  12      341.00      390.66     60.49 o 
   6   0  12       56.15       80.77    129.94 o 
   7   0  12        4.24      -24.61     79.92 o 
  -7   1  12       58.25       14.66    164.43 o 
  -6   1  12      237.16      207.38     69.69 o 
  -5   1  12      220.34      122.08     77.46 o 
  -4   1  12      815.21      823.17     89.49 o 
  -3   1  12     1498.68     1381.70     56.19 o 
  -2   1  12     1095.56     1006.50     46.45 o 
  -1   1  12    23193.31    23529.97    309.50 o 
   0   1  12      622.78      637.96     43.91 o 
   1   1  12    23235.03    23501.03    310.34 o 
   2   1  12     1105.25     1068.75     47.89 o 
   3   1  12     1510.02     1586.50     56.58 o 
   4   1  12      816.91      852.18     59.42 o 
   5   1  12      215.86      259.97    147.87 o 
   6   1  12      236.84      243.95    109.31 o 
   7   1  12       57.91      242.15    323.36 o 
  -7   2  12       85.95      -88.11    211.69 o 
  -6   2  12      106.93      298.09     90.15 o 
  -5   2  12      587.97      451.50     96.20 o 
  -4   2  12      453.85      469.83     81.20 o 
  -3   2  12      822.69      743.42     71.92 o 
  -2   2  12     3928.96     3678.75    103.25 o 
  -1   2  12     3296.24     3366.66    104.37 o 
   0   2  12     5552.24     5657.68    177.07 o 
   1   2  12     3306.17     3369.94    104.70 o 
   2   2  12     3945.25     3711.30    116.40 o 
   3   2  12      828.92      768.05     72.49 o 
   4   2  12      453.07      558.13     78.59 o 
   5   2  12      587.40      549.17     92.45 o 
   6   2  12      105.52     -194.00    194.00 o 
   7   2  12       84.97       35.38    238.51 o 
  -7   3  12       36.79      283.66    117.87 o 
  -6   3  12      412.83      499.48    100.43 o 
  -5   3  12      829.30      764.14     99.64 o 
  -4   3  12      127.29       65.29     77.36 o 
  -3   3  12     5937.34     5804.76    182.02 o 
  -2   3  12      697.99      738.01     65.15 o 
  -1   3  12     3414.28     3660.38    120.95 o 
   0   3  12      856.66      915.32     62.06 o 
   1   3  12     3436.89     3409.71    110.66 o 
   2   3  12      703.12      738.34     64.09 o 
   3   3  12     5955.61     5885.64    159.38 o 
   4   3  12      124.97      170.61     78.09 o 
   5   3  12      825.37      779.88    101.27 o 
   6   3  12      411.91       92.28    222.80 o 
   7   3  12       37.00      108.00    202.31 o 
  -7   4  12       65.27       60.40    115.50 o 
  -6   4  12       49.65       60.40    104.82 o 
  -5   4  12       35.23      214.95     85.10 o 
  -4   4  12     2022.45     2087.83    114.53 o 
  -3   4  12      171.85      198.98     68.88 o 
  -2   4  12     2323.33     2131.42     94.17 o 
  -1   4  12     1295.82     1208.05     74.06 o 
   0   4  12      115.03      169.80     51.27 o 
   1   4  12     1296.54     1214.91     73.57 o 
   2   4  12     2322.85     2217.84     97.76 o 
   3   4  12      168.34      184.96     70.51 o 
   4   4  12     2022.58     2059.68    113.47 o 
   5   4  12       34.27       95.61    181.36 o 
   6   4  12       49.36      186.34    109.55 o 
   7   4  12       65.71      -37.01    234.02 o 
  -6   5  12       22.51       76.54    111.26 o 
  -5   5  12      784.76      728.57    103.71 o 
  -4   5  12      172.88      225.80     76.38 o 
  -3   5  12     3709.83     3374.04    130.78 o 
  -2   5  12      941.45      850.02     84.24 o 
  -1   5  12     1190.84     1096.77     80.25 o 
   0   5  12     1072.02     1036.86     79.92 o 
   1   5  12     1181.23     1170.90     80.58 o 
   2   5  12      940.51     1126.37     80.24 o 
   3   5  12     3708.70     3906.37    134.62 o 
   4   5  12      170.12      100.92    175.99 o 
   5   5  12      785.32      826.82    108.11 o 
   6   5  12       23.19      -82.90    203.78 o 
  -6   6  12      110.45      155.69    112.49 o 
  -5   6  12       18.20       14.83    184.87 o 
  -4   6  12      271.85        0.00    184.64 o 
  -3   6  12      734.88      641.51     92.79 o 
  -2   6  12      845.92      902.15     86.84 o 
  -1   6  12     1444.09     1316.89     87.68 o 
   0   6  12      560.80      590.12     74.11 o 
   1   6  12     1438.84     1390.62     94.77 o 
   2   6  12      836.93      790.60     93.36 o 
   3   6  12      730.89      721.16     98.08 o 
   4   6  12      271.50      328.52     89.91 o 
   5   6  12       17.73      -46.22    193.83 o 
   6   6  12      111.99       95.37    120.64 o 
  -6   7  12        3.44      200.27    111.42 o 
  -5   7  12      201.35      210.64    114.94 o 
  -4   7  12      213.22      227.27     95.05 o 
  -3   7  12      362.94      271.55     89.92 o 
  -2   7  12     1297.09     1327.81    107.40 o 
  -1   7  12     2279.63     2372.98    120.42 o 
   0   7  12       19.46      -21.84    140.20 o 
   1   7  12     2275.33     2388.07    120.91 o 
   2   7  12     1299.79     1288.51    108.14 o 
   3   7  12      358.28     -117.63    201.60 o 
   4   7  12      213.96      -29.18    185.20 o 
   5   7  12      202.68      201.51    118.44 o 
   6   7  12        3.71       73.85    233.77 o 
  -5   8  12       98.30      -17.28    219.51 o 
  -4   8  12       30.21        4.32     96.59 o 
  -3   8  12      351.33      379.48     96.93 o 
  -2   8  12      186.23      347.42     87.87 o 
  -1   8  12       46.02      108.08     81.92 o 
   0   8  12     2174.77     2444.62    124.00 o 
   1   8  12       44.61       99.28    170.03 o 
   2   8  12      184.24     -195.80    195.80 o 
   3   8  12      350.32      357.55     98.48 o 
   4   8  12       29.72       95.29    219.75 o 
   5   8  12       99.11     -106.05    255.87 o 
  -5   9  12        1.12      122.35    120.47 o 
  -4   9  12      253.33      138.09    121.79 o 
  -3   9  12       29.71     -170.60    208.59 o 
  -2   9  12       33.71       51.19     90.80 o 
  -1   9  12      712.51      656.73    106.40 o 
   0   9  12      291.85      224.50     96.60 o 
   1   9  12      714.27      693.17    109.33 o 
   2   9  12       34.19      -72.30    181.44 o 
   3   9  12       29.66      -59.75    108.74 o 
   4   9  12      254.33      220.75    126.68 o 
   5   9  12        1.03      133.02    242.98 o 
  -4  10  12        3.11      131.31    123.57 o 
  -3  10  12       13.70      -85.34    226.52 o 
  -2  10  12      199.81      181.13    117.71 o 
  -1  10  12      101.14       92.35    110.78 o 
   0  10  12      389.62      314.83    109.24 o 
   1  10  12      102.47      196.69    108.74 o 
   2  10  12      200.58      274.95    112.41 o 
   3  10  12       14.04     -188.94    231.00 o 
   4  10  12        2.96     -168.64    253.74 o 
  -3  11  12      110.38      282.85    127.24 o 
  -2  11  12        8.89     -215.51    228.64 o 
  -1  11  12       73.69      -51.60    239.32 o 
   0  11  12        3.73      156.74    111.18 o 
   1  11  12       74.42       97.57    115.99 o 
   2  11  12        8.58     -229.61    255.29 o 
   3  11  12      111.00      174.93    132.54 o 
  -1  12  12       35.24      119.33    131.97 o 
   0  12  12       13.15     -149.98    258.80 o 
   1  12  12       35.34     -260.02    260.02 o 
   1   0  13     1931.05     1973.87     54.93 o 
   2   0  13      250.17      331.51     39.94 o 
   3   0  13     3391.65     3380.36     75.46 o 
   4   0  13       36.05       -8.88    102.96 o 
   5   0  13       49.27     -120.84    120.84 o 
   6   0  13       55.84      108.23     85.89 o 
   7   0  13        1.47      -22.81    103.70 o 
  -7   1  13      240.06       14.73    168.24 o 
  -6   1  13       21.59       68.16    133.31 o 
  -5   1  13      989.68     1016.83     71.55 o 
  -4   1  13     1002.71      968.78     65.69 o 
  -3   1  13      818.11      805.21     51.53 o 
  -2   1  13     3590.17     3605.42     75.99 o 
  -1   1  13      705.45      745.68     53.13 o 
   0   1  13       42.18      -70.66     70.66 o 
   1   1  13      715.94      770.51     42.35 o 
   2   1  13     3575.45     3419.93     96.98 o 
   3   1  13      810.72      743.74     73.92 o 
   4   1  13     1002.04      932.10     65.28 o 
   5   1  13      982.68     1042.64     69.21 o 
   6   1  13       21.55       -4.17     84.90 o 
   7   1  13      242.58      194.63     84.47 o 
  -7   2  13       36.29     -238.50    238.50 o 
  -6   2  13       22.00       38.47    102.21 o 
  -5   2  13      155.95     -195.96    195.96 o 
  -4   2  13     1360.45     1266.23     95.91 o 
  -3   2  13      778.74      664.55     73.96 o 
  -2   2  13      237.35      235.92     54.78 o 
  -1   2  13      917.53      927.82     63.53 o 
   0   2  13     2146.21     2155.91     76.06 o 
   1   2  13      923.12     1050.07     66.30 o 
   2   2  13      237.09      304.15     56.41 o 
   3   2  13      772.81      859.01     76.57 o 
   4   2  13     1359.61     1426.73     96.15 o 
   5   2  13      155.49      298.51     86.49 o 
   6   2  13       21.95     -191.47    191.47 o 
   7   2  13       36.45     -251.71    251.71 o 
  -7   3  13      133.06       18.42    220.58 o 
  -6   3  13      690.30      704.49    118.79 o 
  -5   3  13      824.74      651.78    105.75 o 
  -4   3  13      948.70     1097.70     90.02 o 
  -3   3  13     2125.74     2027.68     96.76 o 
  -2   3  13      396.96      492.50     61.39 o 
  -1   3  13      474.38      486.33     59.76 o 
   0   3  13     1408.04     1407.86     73.66 o 
   1   3  13      474.97      503.70     63.92 o 
   2   3  13      399.18      303.93     64.89 o 
   3   3  13     2110.46     2148.82     98.23 o 
   4   3  13      948.41      967.32     97.69 o 
   5   3  13      817.45      816.07     99.88 o 
   6   3  13      690.10      839.99    118.46 o 
   7   3  13      134.62       15.16    128.06 o 
  -7   4  13      171.09      333.15    124.15 o 
  -6   4  13        2.90      -13.04    102.70 o 
  -5   4  13      629.55      895.01    103.38 o 
  -4   4  13      220.43      287.76     78.91 o 
  -3   4  13      110.63       33.50     72.71 o 
  -2   4  13       83.84      -46.22    129.04 o 
  -1   4  13      610.70      438.17     68.90 o 
   0   4  13      124.00      205.91     54.70 o 
   1   4  13      605.40      591.53     65.64 o 
   2   4  13       85.54      -18.91    142.73 o 
   3   4  13      115.19       64.48    153.49 o 
   4   4  13      220.10      236.48     87.63 o 
   5   4  13      627.91      522.76    108.19 o 
   6   4  13        2.93     -114.52    218.28 o 
   7   4  13      171.58      391.84    128.55 o 
  -6   5  13      732.04      831.10    125.06 o 
  -5   5  13      121.65     -145.01    199.06 o 
  -4   5  13      184.16      145.02     86.81 o 
  -3   5  13      685.98      688.14     88.06 o 
  -2   5  13      928.30      864.60     87.25 o 
  -1   5  13      803.84      848.51     75.83 o 
   0   5  13      737.44      724.22     74.69 o 
   1   5  13      800.37      855.60     75.75 o 
   2   5  13      936.58      854.00     84.89 o 
   3   5  13      693.93      685.61     94.42 o 
   4   5  13      185.74      202.49     88.61 o 
   5   5  13      122.63     -204.68    204.68 o 
   6   5  13      731.59      808.27    128.65 o 
  -6   6  13       39.19      -88.20    233.94 o 
  -5   6  13      198.08     -200.12    222.62 o 
  -4   6  13      395.25      240.24    105.41 o 
  -3   6  13      120.06      193.35     80.70 o 
  -2   6  13       93.50       11.09    156.26 o 
  -1   6  13       19.93     -156.83    156.83 o 
   0   6  13     3025.02     3297.12    121.44 o 
   1   6  13       19.54       83.39     75.56 o 
   2   6  13       94.14      204.68     77.76 o 
   3   6  13      120.90      227.34     87.38 o 
   4   6  13      396.03      290.05    100.35 o 
   5   6  13      198.03     -205.42    234.52 o 
   6   6  13       38.89      125.20    219.75 o 
  -6   7  13       12.89     -149.41    240.86 o 
  -5   7  13      137.61      152.35    115.10 o 
  -4   7  13       19.69     -116.72    184.46 o 
  -3   7  13      165.09     -144.77    180.15 o 
  -2   7  13      392.67      608.40     90.73 o 
  -1   7  13     1527.93     1389.60    104.15 o 
   0   7  13      274.00      239.99     83.96 o 
   1   7  13     1522.24     1305.02    109.29 o 
   2   7  13      392.30      337.99     96.44 o 
   3   7  13      168.11      236.56     87.95 o 
   4   7  13       20.20       30.24     99.52 o 
   5   7  13      138.86      330.62    114.69 o 
   6   7  13       12.86      -56.98    255.94 o 
  -5   8  13       56.10      -62.60    118.52 o 
  -4   8  13       16.14     -142.73    196.28 o 
  -3   8  13      437.71      564.13    101.25 o 
  -2   8  13      210.43     -108.50    195.23 o 
  -1   8  13      264.02      268.44     87.31 o 
   0   8  13      238.77      261.10     87.31 o 
   1   8  13      262.02     -140.86    188.23 o 
   2   8  13      210.32     -183.49    183.49 o 
   3   8  13      435.01      375.00    109.73 o 
   4   8  13       16.35       22.25    109.14 o 
   5   8  13       56.40      -90.40    222.12 o 
  -4   9  13       21.48       89.50    107.27 o 
  -3   9  13      174.21     -206.48    212.75 o 
  -2   9  13      612.99      693.14    105.90 o 
  -1   9  13      125.10      110.13     99.94 o 
   0   9  13       59.32     -203.94    203.94 o 
   1   9  13      124.70      106.29     88.85 o 
   2   9  13      610.54      546.39    114.63 o 
   3   9  13      172.94      -47.93    209.90 o 
   4   9  13       21.52      -52.74    246.24 o 
  -4  10  13      183.71       56.65    263.13 o 
  -3  10  13       56.11       87.63    190.74 o 
  -2  10  13       39.01      131.15    115.18 o 
  -1  10  13       93.04      155.36    113.14 o 
   0  10  13      102.68       15.49    216.01 o 
   1  10  13       92.40     -157.32    229.21 o 
   2  10  13       39.27      114.60    212.74 o 
   3  10  13       55.69       70.26    226.36 o 
   4  10  13      183.42       57.47    258.89 o 
  -2  11  13       11.04      179.89    114.93 o 
  -1  11  13        4.23     -196.85    196.85 o 
   0  11  13       64.05      131.72    120.15 o 
   1  11  13        4.59     -242.66    242.66 o 
   2  11  13       11.23       83.55    126.50 o 
   0   0  14     2842.93     2919.32     92.74 o 
   1   0  14      639.51      553.92     41.65 o 
   2   0  14      719.54      738.12    134.38 o 
   3   0  14     4057.12     4038.18     90.64 o 
   4   0  14      353.34      401.59     55.48 o 
   5   0  14     1108.51     1195.70     76.60 o 
   6   0  14       78.20        8.00    188.95 o 
   7   0  14        7.10      -86.97    161.24 o 
  -7   1  14       68.48      148.01    105.10 o 
  -6   1  14       77.92      204.74    355.68 o 
  -5   1  14       51.49       -4.32     76.95 o 
  -4   1  14     2090.77     2167.76     79.31 o 
  -3   1  14      171.87      228.74    182.31 o 
  -2   1  14     5455.78     5185.63    184.31 o 
  -1   1  14     1424.81     1430.16     51.54 o 
   0   1  14     3031.49     3186.95     66.35 o 
   1   1  14     1422.89     1446.67     52.20 o 
   2   1  14     5430.15     5424.19    116.25 o 
   3   1  14      169.11      156.94    155.17 o 
   4   1  14     2092.75     2160.00     80.58 o 
   5   1  14       51.20       70.96     60.01 o 
   6   1  14       78.28       21.60    174.11 o 
   7   1  14       68.91      -35.39    168.34 o 
  -7   2  14       41.13       35.05    118.76 o 
  -6   2  14      153.69      180.07    110.04 o 
  -5   2  14      739.30      636.11     98.98 o 
  -4   2  14       72.77       34.24    164.08 o 
  -3   2  14     2118.95     2032.40     97.41 o 
  -2   2  14     2841.45     2903.90     97.87 o 
  -1   2  14     2665.53     2711.06     91.34 o 
   0   2  14      702.50      728.73     64.50 o 
   1   2  14     2647.12     2606.56     92.40 o 
   2   2  14     2836.35     2758.85     97.70 o 
   3   2  14     2113.41     2123.53     96.84 o 
   4   2  14       72.64     -140.20    166.53 o 
   5   2  14      741.95      777.57    101.43 o 
   6   2  14      155.12      138.33    108.25 o 
   7   2  14       41.62      146.15    119.66 o 
  -7   3  14       16.05      255.37    109.55 o 
  -6   3  14      168.59       48.42    228.00 o 
  -5   3  14      143.11       54.94    186.02 o 
  -4   3  14      168.98      -11.98    165.15 o 
  -3   3  14     1121.75     1211.50     91.66 o 
  -2   3  14     3596.46     3590.59    119.37 o 
  -1   3  14      431.35      423.29     63.35 o 
   0   3  14     9734.36     9260.32    274.91 o 
   1   3  14      429.78      505.31     61.80 o 
   2   3  14     3569.66     3781.28    120.92 o 
   3   3  14     1116.09     1002.32     97.21 o 
   4   3  14      168.72      151.37     83.15 o 
   5   3  14      145.49      -28.20    186.83 o 
   6   3  14      168.55     -178.76    239.16 o 
   7   3  14       15.69        0.00    230.76 o 
  -6   4  14        5.50      -99.20    202.80 o 
  -5   4  14        6.18     -188.45    188.45 o 
  -4   4  14      874.16      859.48     94.83 o 
  -3   4  14       26.32       32.60    144.19 o 
  -2   4  14      711.50      862.57     75.50 o 
  -1   4  14     4475.45     4514.12    135.43 o 
   0   4  14       91.98       51.19     57.55 o 
   1   4  14     4475.01     4477.28    139.76 o 
   2   4  14      713.32      532.19     75.58 o 
   3   4  14       25.17      -89.50    159.44 o 
   4   4  14      874.61      982.44     98.90 o 
   5   4  14        5.89     -185.27    185.27 o 
   6   4  14        5.46     -184.70    210.22 o 
  -6   5  14       29.04     -120.39    226.44 o 
  -5   5  14      445.75      421.88    108.02 o 
  -4   5  14       72.21       71.98     82.00 o 
  -3   5  14      175.68       75.57     83.23 o 
  -2   5  14     1771.37     1746.18    102.29 o 
  -1   5  14      149.09      154.72     64.97 o 
   0   5  14     6916.68     6888.49    205.96 o 
   1   5  14      150.20      149.26     69.45 o 
   2   5  14     1779.54     1935.02    104.82 o 
   3   5  14      177.45     -156.02    182.92 o 
   4   5  14       73.24       54.29    192.21 o 
   5   5  14      446.46      295.27    112.58 o 
   6   5  14       28.68       71.40    116.40 o 
  -6   6  14      210.12      108.58    230.20 o 
  -5   6  14      117.08       90.56    102.05 o 
  -4   6  14      221.10      384.02     91.95 o 
  -3   6  14      257.75      178.69     88.85 o 
  -2   6  14      380.08      555.49     84.46 o 
  -1   6  14     1649.96     1672.58    106.28 o 
   0   6  14       10.19      122.35     68.47 o 
   1   6  14     1657.61     1665.73    107.83 o 
   2   6  14      386.95      431.99     87.07 o 
   3   6  14      259.70      328.93     95.29 o 
   4   6  14      221.36     -100.84    199.72 o 
   5   6  14      116.00       97.65    217.97 o 
   6   6  14      209.84       95.21    130.83 o 
  -5   7  14      193.91       27.63    117.71 o 
  -4   7  14      530.41      611.92    101.58 o 
  -3   7  14       24.35       91.78     85.59 o 
  -2   7  14      908.05      956.27    103.14 o 
  -1   7  14      188.77      263.13     83.88 o 
   0   7  14      319.19      302.44     87.80 o 
   1   7  14      188.79      209.99     85.35 o 
   2   7  14      915.28      802.33    108.36 o 
   3   7  14       23.11       28.12    175.25 o 
   4   7  14      529.77      593.01    108.18 o 
   5   7  14      194.02      121.13    232.97 o 
  -5   8  14       85.18      250.89    114.04 o 
  -4   8  14       44.63      133.03    109.71 o 
  -3   8  14      432.81       44.51    226.55 o 
  -2   8  14       68.57      181.85     88.77 o 
  -1   8  14       60.99     -200.76    200.76 o 
   0   8  14      374.48      357.80     98.40 o 
   1   8  14       62.35      115.50     86.57 o 
   2   8  14       69.28       83.63    177.37 o 
   3   8  14      433.30      779.84    107.45 o 
   4   8  14       43.45       66.68    237.44 o 
   5   8  14       85.34     -255.22    255.22 o 
  -4   9  14      388.84      516.02    123.99 o 
  -3   9  14      142.65      311.55    102.79 o 
  -2   9  14      196.50      161.81    104.83 o 
  -1   9  14      210.99      117.30    216.18 o 
   0   9  14        9.63       57.55    182.42 o 
   1   9  14      212.56      142.33    104.67 o 
   2   9  14      195.61      339.92    104.67 o 
   3   9  14      141.15       16.63    236.15 o 
   4   9  14      389.35       54.13    263.31 o 
  -3  10  14       59.52       48.58    125.12 o 
  -2  10  14       92.56      -18.34    117.54 o 
  -1  10  14       27.85       15.98    214.37 o 
   0  10  14      112.74      200.20    110.78 o 
   1  10  14       27.07      145.01    110.37 o 
   2  10  14       91.90       67.17    216.42 o 
   3  10  14       59.14     -197.83    253.42 o 
  -2  11  14       62.80       37.33    261.08 o 
  -1  11  14      143.63       17.93    248.86 o 
   0  11  14       98.24     -105.88    236.96 o 
   1  11  14      143.72       71.24    241.77 o 
   2  11  14       61.78     -266.79    266.79 o 
   1   0  15      629.36      628.48     45.31 o 
   2   0  15     2017.56     2073.91     63.05 o 
   3   0  15      340.12      336.79     50.29 o 
   4   0  15      255.18      195.31     83.11 o 
   5   0  15        6.59       10.59    131.72 o 
   6   0  15      803.49      799.30    118.18 o 
   7   0  15       19.74     -175.20    175.20 o 
  -7   1  15      236.42       81.02    121.31 o 
  -6   1  15      205.43      174.94    166.41 o 
  -5   1  15     1257.71     1319.85     79.17 o 
  -4   1  15     1142.31     1073.49    113.31 o 
  -3   1  15       90.88     -102.21    102.21 o 
  -2   1  15      136.84      114.35     53.48 o 
  -1   1  15      399.96      347.52     42.57 o 
   0   1  15     4168.37     4036.22    119.71 o 
   1   1  15      400.12      375.17     78.59 o 
   2   1  15      136.48      169.57     42.05 o 
   3   1  15       92.79      143.56     48.34 o 
   4   1  15     1155.72     1095.35     70.03 o 
   5   1  15     1258.73     1278.26     81.16 o 
   6   1  15      204.82      173.55    140.41 o 
   7   1  15      236.58      176.67    117.91 o 
  -7   2  15       83.84      355.56    117.38 o 
  -6   2  15      131.05      167.92    103.69 o 
  -5   2  15      224.52      349.87     99.37 o 
  -4   2  15      216.07      258.90     84.53 o 
  -3   2  15     1300.11     1196.25     92.32 o 
  -2   2  15       64.39       27.80    121.78 o 
  -1   2  15     1396.91     1441.04     77.73 o 
   0   2  15        0.08      -11.25     53.96 o 
   1   2  15     1397.69     1343.16     79.53 o 
   2   2  15       64.47       37.82    129.52 o 
   3   2  15     1305.36     1370.70     92.57 o 
   4   2  15      215.78      -73.12    176.48 o 
   5   2  15      224.40      390.46     94.40 o 
   6   2  15      131.62      182.59    103.36 o 
   7   2  15       83.11      -10.27    128.95 o 
  -6   3  15      168.40      360.38    108.41 o 
  -5   3  15       30.00       64.07     91.54 o 
  -4   3  15      813.19      772.95    101.02 o 
  -3   3  15     1012.99      893.40     94.18 o 
  -2   3  15      518.71      498.71     68.57 o 
  -1   3  15     1421.47     1493.05     83.93 o 
   0   3  15     3083.68     3147.65     99.51 o 
   1   3  15     1415.52     1269.64     83.20 o 
   2   3  15      518.67      620.27     71.26 o 
   3   3  15     1014.24      943.30     92.63 o 
   4   3  15      822.48      761.46    101.76 o 
   5   3  15       30.18       43.53    192.86 o 
   6   3  15      168.59      219.19    114.04 o 
  -6   4  15       21.28       60.15    110.20 o 
  -5   4  15      133.14      158.06     96.27 o 
  -4   4  15       74.06      102.30     85.10 o 
  -3   4  15       10.40       11.49    153.16 o 
  -2   4  15     2866.63     2837.65    115.72 o 
  -1   4  15      143.31      150.31     63.75 o 
   0   4  15       42.83       49.72     60.97 o 
   1   4  15      141.70      152.19     63.83 o 
   2   4  15     2864.64     3065.99    119.07 o 
   3   4  15       10.52      -93.90    163.84 o 
   4   4  15       73.70      -49.89     90.72 o 
   5   4  15      134.43      294.35     87.55 o 
   6   4  15       21.37      117.70    110.85 o 
  -6   5  15       67.66      135.07    111.59 o 
  -5   5  15       14.05      159.35     99.77 o 
  -4   5  15      370.89      162.06    101.98 o 
  -3   5  15     1013.18     1042.02    100.79 o 
  -2   5  15      478.54      456.71     86.09 o 
  -1   5  15      939.68      854.73     85.21 o 
   0   5  15        7.03       10.19    145.90 o 
   1   5  15      932.82      847.47     90.19 o 
   2   5  15      476.78      481.33     83.97 o 
   3   5  15     1016.57     1014.78    100.46 o 
   4   5  15      368.77      347.20     99.70 o 
   5   5  15       13.40     -190.33    212.58 o 
   6   5  15       68.10     -228.23    228.23 o 
  -6   6  15        4.72      196.85    121.78 o 
  -5   6  15      129.56       64.72    220.01 o 
  -4   6  15      192.64      360.54     96.27 o 
  -3   6  15      735.55      690.98     99.14 o 
  -2   6  15      269.32      296.40     79.64 o 
  -1   6  15      323.40      459.53     79.65 o 
   0   6  15       54.74     -160.17    160.17 o 
   1   6  15      323.04      167.77     86.09 o 
   2   6  15      266.93      246.35     86.41 o 
   3   6  15      733.55      679.32    101.83 o 
   4   6  15      191.56      421.84     96.51 o 
   5   6  15      129.00      141.67    113.06 o 
   6   6  15        4.59      -56.73    241.92 o 
  -5   7  15      216.61      221.31    118.03 o 
  -4   7  15      314.22      253.20    111.35 o 
  -3   7  15       20.95       42.55    184.70 o 
  -2   7  15      375.59      557.85     92.77 o 
  -1   7  15       85.50       56.24     83.39 o 
   0   7  15        7.20     -164.24    164.24 o 
   1   7  15       86.54       74.58     83.31 o 
   2   7  15      376.09      336.68     90.81 o 
   3   7  15       21.19     -204.18    204.18 o 
   4   7  15      312.76      544.79    113.07 o 
   5   7  15      216.94      174.44    126.68 o 
  -5   8  15       95.91     -203.37    244.37 o 
  -4   8  15       58.90     -200.68    235.00 o 
  -3   8  15       42.92      -30.65    211.77 o 
  -2   8  15      284.24      188.23     97.98 o 
  -1   8  15       21.46     -150.71    187.56 o 
   0   8  15       50.78     -107.84    191.55 o 
   1   8  15       21.32       41.00    175.74 o 
   2   8  15      286.98       86.41    211.70 o 
   3   8  15       43.20      216.82    109.39 o 
   4   8  15       58.65       18.75    109.55 o 
   5   8  15       95.13      -57.06    248.37 o 
  -4   9  15       18.46     -181.12    236.05 o 
  -3   9  15       56.22       96.02    113.79 o 
  -2   9  15       68.65     -190.74    216.90 o 
  -1   9  15       94.99      -60.56    207.37 o 
   0   9  15      665.39      457.29    110.88 o 
   1   9  15       95.96       82.90     97.33 o 
   2   9  15       68.96      -94.31    218.13 o 
   3   9  15       56.99      235.41    110.45 o 
   4   9  15       18.75      -73.77    253.74 o 
  -3  10  15       11.12     -220.32    246.32 o 
  -2  10  15       39.85      166.77    117.95 o 
  -1  10  15      105.72      304.78    110.61 o 
   0  10  15       23.63      -98.55    223.58 o 
   1  10  15      106.77      207.86    112.16 o 
   2  10  15       40.46      -34.23    221.96 o 
   3  10  15       11.47     -262.46    262.46 o 
  -2  11  15       51.03     -290.91    290.91 o 
  -1  11  15       22.89      -91.54    247.06 o 
   0  11  15      330.28      404.49    125.70 o 
   1  11  15       22.72      -54.78    242.82 o 
   2  11  15       50.84        0.00    249.10 o 
   0   0  16     9245.00     9117.03    278.00 o 
   1   0  16        8.39      -21.45    110.37 o 
   2   0  16     2186.77     2213.36     68.89 o 
   3   0  16      760.45      854.68     89.32 o 
   4   0  16       21.43     -120.00    120.00 o 
   5   0  16      278.98      370.76     66.32 o 
   6   0  16       86.64       63.68     95.98 o 
   7   0  16        7.15      -73.13    191.79 o 
  -7   1  16       26.14        4.83    111.62 o 
  -6   1  16       92.25       51.02     78.92 o 
  -5   1  16      106.28      119.14     64.78 o 
  -4   1  16      693.91      704.59     66.12 o 
  -3   1  16      575.29      611.99     59.25 o 
  -2   1  16      858.06      822.39     54.51 o 
  -1   1  16     6962.23     6525.80    140.32 o 
   0   1  16      197.42       50.68    139.44 o 
   1   1  16     6977.17     7063.88    147.47 o 
   2   1  16      857.88      902.04     54.97 o 
   3   1  16      581.21      652.25     62.02 o 
   4   1  16      694.99      773.80    166.61 o 
   5   1  16      105.07       90.36     84.13 o 
   6   1  16       91.74     -100.34    149.41 o 
   7   1  16       25.95      -18.46    174.57 o 
  -6   2  16      113.64      305.02    112.41 o 
  -5   2  16      231.17      -43.12    200.61 o 
  -4   2  16      540.40      534.82     90.01 o 
  -3   2  16      298.70      416.98     76.30 o 
  -2   2  16     1736.81     1697.94     93.56 o 
  -1   2  16      469.06      530.10     68.57 o 
   0   2  16     2615.95     2552.11     98.91 o 
   1   2  16      475.86      463.41     68.65 o 
   2   2  16     1757.98     1688.82     93.48 o 
   3   2  16      304.23      357.30     81.85 o 
   4   2  16      539.01      571.75     91.55 o 
   5   2  16      230.16      -87.47    198.74 o 
   6   2  16      111.96     -151.53    248.94 o 
  -6   3  16      217.11      120.89    116.08 o 
  -5   3  16      335.58      606.26     96.93 o 
  -4   3  16       55.01      163.02     78.41 o 
  -3   3  16     2410.28     2450.18    118.71 o 
  -2   3  16      637.41      746.19     82.02 o 
  -1   3  16     2463.84     2525.96     98.17 o 
   0   3  16      624.61      576.61     71.51 o 
   1   3  16     2480.19     2373.14    101.84 o 
   2   3  16      640.15      542.27     84.06 o 
   3   3  16     2412.67     2406.04    121.16 o 
   4   3  16       53.85     -188.86    188.86 o 
   5   3  16      334.82      345.48    102.47 o 
   6   3  16      216.85      187.81    119.01 o 
  -6   4  16       27.83       35.13    224.07 o 
  -5   4  16       32.65      106.29    197.34 o 
  -4   4  16     1038.22     1223.10    110.00 o 
  -3   4  16       48.03      169.87     76.54 o 
  -2   4  16     1305.02     1176.09     97.46 o 
  -1   4  16      928.23      838.10     88.88 o 
   0   4  16        3.02       40.02    130.17 o 
   1   4  16      931.76      930.98     86.92 o 
   2   4  16     1311.06     1302.75     98.44 o 
   3   4  16       46.47       94.80     77.84 o 
   4   4  16     1038.93     1120.85    112.44 o 
   5   4  16       31.70       93.57    183.64 o 
   6   4  16       27.50       53.55    206.71 o 
  -6   5  16        9.28     -216.82    216.82 o 
  -5   5  16      359.46      250.92    121.14 o 
  -4   5  16      204.46       70.10    194.17 o 
  -3   5  16     1314.74     1244.28    108.79 o 
  -2   5  16      578.38      553.33     92.13 o 
  -1   5  16      333.38      358.53     79.32 o 
   0   5  16     1062.88      861.29     95.57 o 
   1   5  16      329.11      318.67     85.92 o 
   2   5  16      576.51      583.09     89.36 o 
   3   5  16     1309.65     1366.28    105.52 o 
   4   5  16      202.64       32.85     99.61 o 
   5   5  16      361.00      366.19    112.90 o 
   6   5  16        9.60       92.68    230.43 o 
  -5   6  16        2.79       16.63    205.57 o 
  -4   6  16      180.71      193.76     94.80 o 
  -3   6  16      328.85      386.81     94.97 o 
  -2   6  16      915.48     1046.46    103.80 o 
  -1   6  16      475.47      419.20     89.92 o 
   0   6  16     1077.94     1113.98     98.99 o 
   1   6  16      475.32      437.22     89.92 o 
   2   6  16      910.49      931.32    102.25 o 
   3   6  16      326.02      312.46     96.11 o 
   4   6  16      181.05      146.56    103.85 o 
   5   6  16        2.90       61.30    110.20 o 
  -5   7  16      122.23      256.36    120.31 o 
  -4   7  16      108.22        8.56    120.97 o 
  -3   7  16      156.47     -116.89    198.41 o 
  -2   7  16      676.97      656.31    104.52 o 
  -1   7  16      578.08      506.04     97.18 o 
   0   7  16       23.37      -12.55    167.51 o 
   1   7  16      574.44      706.60     95.63 o 
   2   7  16      675.83      660.96    102.07 o 
   3   7  16      153.52      -74.34    197.51 o 
   4   7  16      109.03       33.18    206.88 o 
   5   7  16      123.47     -182.92    254.89 o 
  -4   8  16       39.09     -120.64    201.17 o 
  -3   8  16      255.19     -190.34    230.20 o 
  -2   8  16      195.72      288.40    101.00 o 
  -1   8  16       62.19       71.24    180.30 o 
   0   8  16     1199.01     1181.90    119.46 o 
   1   8  16       62.59       84.94    180.39 o 
   2   8  16      194.56      278.86     98.55 o 
   3   8  16      255.13       64.15    225.39 o 
   4   8  16       38.61        0.00    236.63 o 
  -4   9  16      166.73        0.00    232.15 o 
  -3   9  16       20.46      -69.12    225.13 o 
  -2   9  16       40.91      241.52    106.37 o 
  -1   9  16      361.88      455.78    111.11 o 
   0   9  16       66.66      107.68    199.87 o 
   1   9  16      361.89      300.81    112.25 o 
   2   9  16       41.42      128.05    108.74 o 
   3   9  16       20.65      121.94    218.04 o 
   4   9  16      168.12      -37.82    253.02 o 
  -3  10  16       24.81      -94.31    222.20 o 
  -2  10  16      120.39     -259.54    259.54 o 
  -1  10  16       66.70      299.15    110.94 o 
   0  10  16      128.08      285.54    117.79 o 
   1  10  16       67.22       41.82    118.27 o 
   2  10  16      121.21       88.69    224.57 o 
   3  10  16       24.86       46.22    121.53 o 
  -1  11  16       42.81       56.57    246.25 o 
   0  11  16       14.07     -217.88    217.88 o 
   1  11  16       43.35      157.97    121.04 o 
   1   0  17     1277.70     1296.96     59.04 o 
   2   0  17      970.69      965.92     76.00 o 
   3   0  17     1873.08     1966.71     93.56 o 
   4   0  17       17.95      -18.91    118.63 o 
   5   0  17        5.76      -55.45    130.67 o 
   6   0  17       30.51      181.02    121.45 o 
  -6   1  17        6.16        9.63     73.81 o 
  -5   1  17      236.23      337.86     66.80 o 
  -4   1  17      239.24      233.24     64.19 o 
  -3   1  17      498.80      477.62     59.29 o 
  -2   1  17     1980.35     2063.89     68.93 o 
  -1   1  17      234.23      245.67     57.23 o 
   0   1  17       72.49      151.42     87.34 o 
   1   1  17      234.55      107.98     62.58 o 
   2   1  17     1971.10     2023.76     69.07 o 
   3   1  17      498.48      432.86     61.22 o 
   4   1  17      239.98      309.41     62.33 o 
   5   1  17      233.25      341.05     67.32 o 
   6   1  17        6.01     -156.07    156.07 o 
  -6   2  17       22.89      103.60    193.67 o 
  -5   2  17      188.42      212.76    102.30 o 
  -4   2  17      930.70      937.11    105.75 o 
  -3   2  17      403.13      416.67     80.38 o 
  -2   2  17      359.59      341.91     79.40 o 
  -1   2  17      243.03      286.70     66.68 o 
   0   2  17     1624.67     1732.64     88.91 o 
   1   2  17      243.75      216.19     64.07 o 
   2   2  17      358.49      319.41     78.51 o 
   3   2  17      401.26      364.00     90.74 o 
   4   2  17      923.64      902.78    103.47 o 
   5   2  17      188.25      113.71    106.30 o 
   6   2  17       23.08      -34.89    211.52 o 
  -6   3  17      288.84      325.42    123.34 o 
  -5   3  17      219.52      -91.54    214.39 o 
  -4   3  17      275.37      187.33     89.10 o 
  -3   3  17      556.68      562.21     87.32 o 
  -2   3  17       32.95       68.39     74.75 o 
  -1   3  17       98.29       38.15     71.41 o 
   0   3  17       73.81      148.60     63.50 o 
   1   3  17       94.11      -91.87    144.36 o 
   2   3  17       33.04      -76.87    149.82 o 
   3   3  17      554.61      632.08     91.88 o 
   4   3  17      276.77      247.16     92.69 o 
   5   3  17      217.34      104.99    100.51 o 
   6   3  17      288.58      188.88    124.97 o 
  -6   4  17       28.93       72.14    235.97 o 
  -5   4  17      482.15      583.62    116.99 o 
  -4   4  17      364.69      360.97     93.50 o 
  -3   4  17      133.82      278.53     81.11 o 
  -2   4  17       81.19       66.19     76.95 o 
  -1   4  17      714.73      656.11     90.91 o 
   0   4  17      324.31      292.01     78.99 o 
   1   4  17      719.67      680.32     87.24 o 
   2   4  17       81.29       54.86     77.60 o 
   3   4  17      137.58      112.16     84.29 o 
   4   4  17      363.60      469.72     95.30 o 
   5   4  17      480.77      419.19    121.96 o 
   6   4  17       28.72        0.00    229.05 o 
  -6   5  17      287.15      330.63    130.59 o 
  -5   5  17       56.65     -180.30    224.24 o 
  -4   5  17      118.52       62.11     97.00 o 
  -3   5  17       72.76      228.56     84.69 o 
  -2   5  17      347.26      498.34     84.05 o 
  -1   5  17     1106.37     1063.68     96.71 o 
   0   5  17       89.33      107.43     77.36 o 
   1   5  17     1105.29     1045.09     98.26 o 
   2   5  17      344.14      234.21     88.12 o 
   3   5  17       74.24       67.57    178.35 o 
   4   5  17      119.10      -60.24    207.13 o 
   5   5  17       56.72     -239.16    239.16 o 
   6   5  17      286.47      243.90    138.91 o 
  -5   6  17       58.47      173.70    107.51 o 
  -4   6  17      129.62      274.13    107.76 o 
  -3   6  17       36.94     -169.54    198.89 o 
  -2   6  17       21.30       46.05     88.68 o 
  -1   6  17      124.23      -24.78    182.35 o 
   0   6  17      552.39      669.09     88.95 o 
   1   6  17      125.20       77.68     85.43 o 
   2   6  17       21.17      -79.31    177.12 o 
   3   6  17       37.63     -144.44    187.88 o 
   4   6  17      131.35      -15.90    209.98 o 
   5   6  17       58.37     -124.55    246.08 o 
  -5   7  17       55.70     -219.18    223.42 o 
  -4   7  17       23.33      -16.71    189.19 o 
  -3   7  17       71.83       45.57    202.07 o 
  -2   7  17       96.38       85.67    188.70 o 
  -1   7  17     1272.84     1343.56    109.92 o 
   0   7  17       35.98      -92.92    180.55 o 
   1   7  17     1269.83     1262.26    110.98 o 
   2   7  17       96.36      266.71     93.98 o 
   3   7  17       72.85      -92.43    181.53 o 
   4   7  17       23.31     -136.04    211.19 o 
   5   7  17       56.04       97.57    127.16 o 
  -4   8  17        6.16      106.37    216.98 o 
  -3   8  17      200.25      255.39    112.33 o 
  -2   8  17       29.66        0.00    211.77 o 
  -1   8  17      250.72      287.92     98.47 o 
   0   8  17      118.06      231.91     88.93 o 
   1   8  17      249.09      279.03    102.71 o 
   2   8  17       29.83        0.00    172.97 o 
   3   8  17      198.98      294.11    117.46 o 
   4   8  17        6.45       72.87    211.76 o 
  -3   9  17       83.55      -71.08    244.54 o 
  -2   9  17      290.15      605.02    114.86 o 
  -1   9  17       90.50      -80.86    230.93 o 
   0   9  17        4.40      -15.89    216.08 o 
   1   9  17       90.79       63.99    178.84 o 
   2   9  17      289.14      437.83    123.25 o 
   3   9  17       83.22      -36.03    243.07 o 
  -2  10  17       13.66     -129.44    251.22 o 
  -1  10  17       70.23       88.03    239.89 o 
   0  10  17       60.85      189.84    112.32 o 
   1  10  17       69.75      320.75    113.87 o 
   2  10  17       13.78      -34.64    119.41 o 
   0   0  18     2548.51     2470.61    101.27 o 
   1   0  18      751.52      765.44     68.45 o 
   2   0  18      155.76      207.27     53.51 o 
   3   0  18     1858.65     1889.85    184.67 o 
   4   0  18      462.66      444.15    122.29 o 
   5   0  18      381.53      430.01     73.51 o 
   6   0  18       57.67       39.14     98.32 o 
  -6   1  18       95.28       38.34    156.29 o 
  -5   1  18        6.23       18.21    103.31 o 
  -4   1  18      848.27      884.07     73.63 o 
  -3   1  18      102.43      113.18     99.81 o 
  -2   1  18     1495.23     1563.90     70.78 o 
  -1   1  18      961.42     1009.32     69.88 o 
   0   1  18      761.40      751.69     54.11 o 
   1   1  18      962.99     1011.76     57.77 o 
   2   1  18     1484.29     1591.67     70.07 o 
   3   1  18       99.07      193.92     57.40 o 
   4   1  18      848.13      933.72    162.58 o 
   5   1  18        6.35       38.14    131.91 o 
   6   1  18       96.04      334.65    368.64 o 
  -6   2  18       77.47      -89.01    227.26 o 
  -5   2  18      258.25     -201.27    207.05 o 
  -4   2  18       29.30       44.10     84.85 o 
  -3   2  18     1330.31     1196.61    107.24 o 
  -2   2  18      753.13      784.86     88.14 o 
  -1   2  18     2287.04     2331.67    109.25 o 
   0   2  18      386.58      293.65     71.50 o 
   1   2  18     2271.57     2267.04    108.11 o 
   2   2  18      749.01      592.19     88.79 o 
   3   2  18     1325.29     1370.55    107.81 o 
   4   2  18       29.15     -124.71    174.84 o 
   5   2  18      259.82       94.40    227.84 o 
   6   2  18       78.35      107.76    206.14 o 
  -6   3  18       95.94       17.93    213.24 o 
  -5   3  18       96.51      327.84    110.45 o 
  -4   3  18       74.78      108.09     89.75 o 
  -3   3  18      707.60      658.21    103.71 o 
  -2   3  18      681.40      640.60     91.72 o 
  -1   3  18      137.39      266.88     72.96 o 
   0   3  18     2741.09     2755.20    116.78 o 
   1   3  18      135.55       64.72    140.21 o 
   2   3  18      671.02      762.65     89.20 o 
   3   3  18      709.57      710.55    102.81 o 
   4   3  18       75.03       35.87     90.64 o 
   5   3  18       97.50      317.41    103.03 o 
   6   3  18       96.70       18.18    225.38 o 
  -6   4  18        4.63       55.75    220.16 o 
  -5   4  18        7.78      -58.04    105.96 o 
  -4   4  18      711.91      797.04    109.25 o 
  -3   4  18      141.26      167.51     86.16 o 
  -2   4  18      115.22      -12.23    165.47 o 
  -1   4  18     3169.81     3220.28    131.97 o 
   0   4  18      287.77      203.23     79.48 o 
   1   4  18     3172.93     3221.01    133.44 o 
   2   4  18      114.63       73.04     82.90 o 
   3   4  18      139.33       53.80    181.70 o 
   4   4  18      713.35      574.70    112.67 o 
   5   4  18        8.15       50.05    194.73 o 
   6   4  18        4.62       37.90    242.00 o 
  -5   5  18      198.28      180.47    114.12 o 
  -4   5  18       11.04      216.33     91.45 o 
  -3   5  18      187.35       27.47    204.60 o 
  -2   5  18      882.15      898.37    103.88 o 
  -1   5  18        3.47        0.00    162.86 o 
   0   5  18      983.56     1052.37     98.01 o 
   1   5  18        3.82      -24.37    141.58 o 
   2   5  18      884.00      900.00    104.86 o 
   3   5  18      189.40       88.28     92.28 o 
   4   5  18       10.97     -205.49    205.49 o 
   5   5  18      198.98      209.98    114.94 o 
  -5   6  18       38.88     -248.53    248.53 o 
  -4   6  18      158.54      258.32     97.41 o 
  -3   6  18      209.01       58.77    218.63 o 
  -2   6  18      159.14      280.25     88.44 o 
  -1   6  18     1091.23     1168.18    107.88 o 
   0   6  18       27.69     -186.25    186.25 o 
   1   6  18     1100.48     1109.96    107.07 o 
   2   6  18      159.89      257.99     89.42 o 
   3   6  18      211.70      228.65     97.33 o 
   4   6  18      159.00      180.55    114.61 o 
   5   6  18       38.47      -18.26    241.68 o 
  -5   7  18       67.22        0.00    243.56 o 
  -4   7  18      197.11      125.94    119.26 o 
  -3   7  18        2.61       73.11     91.86 o 
  -2   7  18      506.30      410.07    100.85 o 
  -1   7  18      178.19       98.55    183.57 o 
   0   7  18        4.31     -177.61    177.61 o 
   1   7  18      180.54      207.21     88.44 o 
   2   7  18      509.34      443.33    108.51 o 
   3   7  18        2.36     -239.72    239.72 o 
   4   7  18      196.53      -17.77    234.68 o 
   5   7  18       67.61     -270.54    270.54 o 
  -4   8  18        7.77     -222.44    222.44 o 
  -3   8  18      207.07      496.43    118.77 o 
  -2   8  18        9.67       80.78    196.93 o 
  -1   8  18       95.52      138.16     99.85 o 
   0   8  18      129.41       37.66    104.75 o 
   1   8  18       96.69      166.12    100.67 o 
   2   8  18        9.79      173.70    104.01 o 
   3   8  18      208.33      103.12    115.34 o 
   4   8  18        7.31       71.32    125.93 o 
  -3   9  18       83.13      185.52    120.15 o 
  -2   9  18       28.92     -231.98    231.98 o 
  -1   9  18      204.32     -100.18    216.34 o 
   0   9  18        4.40       32.77    194.24 o 
   1   9  18      205.43      221.48    124.96 o 
   2   9  18       28.60       14.02    120.55 o 
   3   9  18       82.45      150.80    119.66 o 
  -2  10  18       47.46      155.52    121.21 o 
  -1  10  18       48.16       18.34    248.85 o 
   0  10  18       38.50      175.66    120.80 o 
   1  10  18       47.15      -90.15    258.96 o 
   2  10  18       46.79      112.57    233.77 o 
   1   0  19      281.55      267.34     53.03 o 
   2   0  19      187.47      257.83     54.87 o 
   3   0  19      425.76      295.71     63.69 o 
   4   0  19      433.22      306.06     69.48 o 
   5   0  19      118.22       96.88     75.84 o 
   6   0  19      481.80      498.88     92.11 o 
  -6   1  19      103.78        9.96    163.70 o 
  -5   1  19      372.70      323.45     81.38 o 
  -4   1  19      239.78      276.30     66.72 o 
  -3   1  19      100.35      149.69     57.36 o 
  -2   1  19       43.68       73.38     50.28 o 
  -1   1  19      529.60      579.16     59.84 o 
   0   1  19     1105.71     1143.09     65.13 o 
   1   1  19      530.23      537.34     59.60 o 
   2   1  19       43.66      -87.98    173.13 o 
   3   1  19       99.73      -19.40    126.87 o 
   4   1  19      239.38      204.23    140.58 o 
   5   1  19      373.38      578.63    150.45 o 
   6   1  19      103.48      180.83     84.45 o 
  -6   2  19       71.40     -251.63    251.63 o 
  -5   2  19      133.61      166.94    104.83 o 
  -4   2  19      298.88      249.28     93.83 o 
  -3   2  19      698.57      569.58     99.39 o 
  -2   2  19      273.42      299.17     84.13 o 
  -1   2  19     1151.54     1139.31     98.10 o 
   0   2  19       26.96      -53.80    151.53 o 
   1   2  19     1144.93     1236.84     93.05 o 
   2   2  19      273.22      203.39     85.59 o 
   3   2  19      706.96      706.80     95.55 o 
   4   2  19      297.35      336.59     98.31 o 
   5   2  19      135.57      364.61    105.23 o 
   6   2  19       71.90      -55.59    250.81 o 
  -6   3  19       43.26       10.19    126.75 o 
  -5   3  19       13.22       27.06    107.59 o 
  -4   3  19      267.98      299.41    102.06 o 
  -3   3  19      320.15      470.37     89.75 o 
  -2   3  19       55.35      137.92     82.00 o 
  -1   3  19      462.86      402.90     86.34 o 
   0   3  19     1315.36     1355.58    101.53 o 
   1   3  19      460.38      548.66     86.74 o 
   2   3  19       56.27     -168.49    168.49 o 
   3   3  19      322.57      261.35     90.65 o 
   4   3  19      269.67      -29.84    215.53 o 
   5   3  19       12.73       86.65    107.92 o 
   6   3  19       43.30     -265.32    265.32 o 
  -5   4  19       30.31       83.06    105.15 o 
  -4   4  19       78.33      -45.24    197.91 o 
  -3   4  19      158.06      110.21    192.29 o 
  -2   4  19     1721.77     1708.32    111.58 o 
  -1   4  19      165.57       60.16    176.07 o 
   0   4  19        2.66      -11.66    151.94 o 
   1   4  19      164.50      201.02     81.43 o 
   2   4  19     1716.67     1506.37    111.25 o 
   3   4  19      158.36       56.16    173.46 o 
   4   4  19       77.93     -155.36    213.07 o 
   5   4  19       30.84      165.55    110.53 o 
  -5   5  19        7.07     -105.15    235.65 o 
  -4   5  19      186.47      349.29    107.03 o 
  -3   5  19      300.20      322.81     98.80 o 
  -2   5  19      155.54      251.23     90.81 o 
  -1   5  19      349.63      341.65     91.79 o 
   0   5  19        7.83      -74.83    164.73 o 
   1   5  19      346.82      382.09     90.49 o 
   2   5  19      155.86       94.64    175.50 o 
   3   5  19      302.10       88.20    219.45 o 
   4   5  19      185.69        0.00    114.37 o 
   5   5  19        6.70      113.38    109.39 o 
  -5   6  19       67.40       90.07    112.00 o 
  -4   6  19      135.03     -239.73    239.73 o 
  -3   6  19      401.50      488.47    104.84 o 
  -2   6  19      179.40      173.71     93.42 o 
  -1   6  19      107.87      143.63     92.52 o 
   0   6  19        3.11       19.89     86.32 o 
   1   6  19      107.57       13.53    180.14 o 
   2   6  19      178.99      -14.18    216.10 o 
   3   6  19      399.83      564.45    102.15 o 
   4   6  19      134.66      284.89    112.00 o 
   5   6  19       66.60       87.95    122.51 o 
  -4   7  19      147.56      216.99    125.21 o 
  -3   7  19        3.89       81.92    208.10 o 
  -2   7  19      123.93       31.06    191.23 o 
  -1   7  19       38.66     -147.21    195.30 o 
   0   7  19       59.24      274.70     94.80 o 
   1   7  19       39.13      -73.36    190.17 o 
   2   7  19      123.87      180.55     96.59 o 
   3   7  19        3.97      -49.56    212.74 o 
   4   7  19      147.19       90.81    238.26 o 
  -4   8  19       39.14       37.74    228.39 o 
  -3   8  19       26.16       -4.81    118.84 o 
  -2   8  19      120.13      191.80    118.68 o 
  -1   8  19        3.90     -107.59    107.59 o 
   0   8  19       15.61      208.91    108.57 o 
   1   8  19        3.77     -174.19    226.60 o 
   2   8  19      121.78      373.58    112.65 o 
   3   8  19       26.25      -70.75    235.16 o 
   4   8  19       39.07        0.00    240.62 o 
  -3   9  19       12.62     -248.69    248.69 o 
  -2   9  19       17.25        0.00    242.66 o 
  -1   9  19       60.75      117.54    117.05 o 
   0   9  19      184.52      375.21    120.07 o 
   1   9  19       60.72      119.99    223.18 o 
   2   9  19       17.10       17.85    209.97 o 
   3   9  19       12.70     -249.26    249.26 o 
  -1  10  19       64.35       61.30    124.06 o 
   0  10  19       61.90      -45.16    125.45 o 
   1  10  19       64.49       56.08    129.85 o 
   0   0  20     3833.15     3900.36    138.05 o 
   1   0  20       33.81      -69.88    108.74 o 
   2   0  20     1619.15     1587.42     96.12 o 
   3   0  20      249.59      186.99     81.69 o 
   4   0  20        0.99       92.56    102.25 o 
   5   0  20      119.16      150.91     76.46 o 
   6   0  20        6.13      -36.47    172.64 o 
  -6   1  20       34.27      -57.14    112.71 o 
  -5   1  20       47.13     -114.30    156.11 o 
  -4   1  20      519.21      596.44     69.09 o 
  -3   1  20      214.38      166.44     83.39 o 
  -2   1  20      422.18      442.40     60.91 o 
  -1   1  20     1356.04     1436.89     75.28 o 
   0   1  20      216.73       -0.05    112.89 o 
   1   1  20     1358.44     1497.13     71.82 o 
   2   1  20      426.78      319.35     62.21 o 
   3   1  20      217.29     -116.45    137.32 o 
   4   1  20      519.72      602.34     72.19 o 
   5   1  20       45.96      -82.21    153.85 o 
   6   1  20       34.12        6.48    109.53 o 
  -6   2  20       37.98     -229.78    229.78 o 
  -5   2  20       85.27      256.03    109.80 o 
  -4   2  20      156.45      208.84     97.41 o 
  -3   2  20      100.16      135.80     88.77 o 
  -2   2  20     1541.95     1587.52    117.12 o 
  -1   2  20      190.18      181.21     83.47 o 
   0   2  20     3060.29     3111.34    122.50 o 
   1   2  20      191.75      128.31     79.80 o 
   2   2  20     1557.11     1565.51    110.59 o 
   3   2  20      100.56       68.06    182.26 o 
   4   2  20      156.35      211.29     94.72 o 
   5   2  20       84.99       23.23    113.06 o 
   6   2  20       37.31     -259.61    259.61 o 
  -5   3  20      148.94      381.89    105.40 o 
  -4   3  20        8.19     -207.53    207.53 o 
  -3   3  20      770.41      760.21    111.70 o 
  -2   3  20      101.47       26.08    169.14 o 
  -1   3  20      379.85      360.00     82.42 o 
   0   3  20      747.56      754.76     92.38 o 
   1   3  20      380.83      359.19     85.03 o 
   2   3  20      103.35       12.80    183.89 o 
   3   3  20      772.91      706.23    107.95 o 
   4   3  20        7.79       31.30    183.97 o 
   5   3  20      147.84       56.90    114.85 o 
  -5   4  20       16.77      -52.90    217.39 o 
  -4   4  20      332.49      409.39    109.64 o 
  -3   4  20       76.47      101.32    177.78 o 
  -2   4  20      842.27      855.87    107.22 o 
  -1   4  20      437.92      307.91     92.53 o 
   0   4  20      680.52      769.90     95.07 o 
   1   4  20      439.62      708.36     88.29 o 
   2   4  20      845.38      798.39    105.34 o 
   3   4  20       75.52       47.60    100.18 o 
   4   4  20      333.35      454.06    102.96 o 
   5   4  20       16.21      103.03    117.38 o 
  -5   5  20      176.21     -127.41    243.73 o 
  -4   5  20       70.18       40.43    105.31 o 
  -3   5  20      355.51      330.48    107.28 o 
  -2   5  20      142.69      260.03     93.90 o 
  -1   5  20       43.48     -120.64    184.62 o 
   0   5  20      861.88      894.61    106.57 o 
   1   5  20       42.58      -40.27    155.36 o 
   2   5  20      141.87      169.31     91.05 o 
   3   5  20      353.16      226.38    101.33 o 
   4   5  20       69.26      -84.36    223.34 o 
   5   5  20      176.97     -112.33    250.90 o 
  -4   6  20      114.22       51.84    226.36 o 
  -3   6  20      183.77      162.05    116.16 o 
  -2   6  20      469.48      420.17    102.88 o 
  -1   6  20      212.20      332.75     96.52 o 
   0   6  20      684.43      765.40     98.57 o 
   1   6  20      211.65      113.71    194.99 o 
   2   6  20      465.95      351.69    102.31 o 
   3   6  20      182.44      150.07    109.72 o 
   4   6  20      114.68      -17.85    237.45 o 
  -4   7  20       40.49        0.00    228.88 o 
  -3   7  20       39.29      -16.87    220.57 o 
  -2   7  20      219.53       64.64    226.45 o 
  -1   7  20      253.34      117.14    120.56 o 
   0   7  20        0.49       15.00    185.19 o 
   1   7  20      252.16     -221.81    221.81 o 
   2   7  20      219.60     -191.48    217.65 o 
   3   7  20       38.34     -235.97    235.97 o 
   4   7  20       40.97     -232.96    232.96 o 
  -3   8  20      223.36      144.61    128.71 o 
  -2   8  20      171.04      123.09    116.81 o 
  -1   8  20        9.32     -165.30    204.10 o 
   0   8  20      432.92      408.10    116.33 o 
   1   8  20        9.61      174.51    110.61 o 
   2   8  20      169.74       68.55    224.49 o 
   3   8  20      223.38      -18.50    256.69 o 
  -2   9  20        5.72      112.16    220.00 o 
  -1   9  20       83.75       17.93    228.23 o 
   0   9  20       58.70      -28.86    117.95 o 
   1   9  20       83.86      130.91    115.10 o 
   2   9  20        5.82     -120.31    123.16 o 
   1   0  21      510.75      601.58     92.04 o 
   2   0  21      848.58      817.42    181.78 o 
   3   0  21     1115.68     1161.95    113.96 o 
   4   0  21       92.03       51.42    125.30 o 
   5   0  21        1.19     -173.76    188.78 o 
  -5   1  21       57.05       42.21     99.60 o 
  -4   1  21       79.86      134.70     99.16 o 
  -3   1  21      133.76      240.89     62.79 o 
  -2   1  21      446.22      417.27     67.67 o 
  -1   1  21       94.13      104.66    116.65 o 
   0   1  21        3.60       28.59    108.89 o 
   1   1  21       92.44      -84.90    124.64 o 
   2   1  21      446.47      486.33    145.40 o 
   3   1  21      134.61       97.95    115.22 o 
   4   1  21       80.36       62.82    167.30 o 
   5   1  21       56.27      -24.98    166.90 o 
  -5   2  21      109.01      261.66    121.13 o 
  -4   2  21      484.38      323.89    121.96 o 
  -3   2  21      373.96      499.64     99.78 o 
  -2   2  21      215.00      198.82     86.82 o 
  -1   2  21      249.60      179.75     85.92 o 
   0   2  21      409.80      466.15     89.92 o 
   1   2  21      249.02      401.39     84.13 o 
   2   2  21      214.34       91.71    173.55 o 
   3   2  21      374.18      428.31     97.66 o 
   4   2  21      480.05      494.44    114.46 o 
   5   2  21      109.03      -70.59    221.06 o 
  -5   3  21      176.89      140.37    123.01 o 
  -4   3  21       61.92        0.00    207.04 o 
  -3   3  21      210.68      307.72     95.13 o 
  -2   3  21      162.80      -68.47    193.03 o 
  -1   3  21      105.19      131.48     81.92 o 
   0   3  21      113.33      150.15     86.32 o 
   1   3  21      103.64     -171.26    171.26 o 
   2   3  21      162.64      179.09     86.57 o 
   3   3  21      210.76      283.19     95.21 o 
   4   3  21       62.62      -65.05    200.11 o 
   5   3  21      175.85      334.94    106.87 o 
  -5   4  21      269.30      213.98    126.76 o 
  -4   4  21       68.01     -215.93    215.93 o 
  -3   4  21        8.75      -45.40    208.99 o 
  -2   4  21       24.05      -56.98    185.68 o 
  -1   4  21       60.00       93.58    170.93 o 
   0   4  21        8.59      -65.70    167.42 o 
   1   4  21       58.66       63.25     90.48 o 
   2   4  21       23.68     -168.73    198.15 o 
   3   4  21        9.49      -30.73    197.01 o 
   4   4  21       67.37     -184.71    210.55 o 
   5   4  21      268.30       18.83    270.80 o 
  -5   5  21       14.51      -75.32    241.84 o 
  -4   5  21       33.64       41.98    113.79 o 
  -3   5  21        6.82     -223.34    223.34 o 
  -2   5  21      240.07        0.00    207.13 o 
  -1   5  21      111.32      239.89     91.38 o 
   0   5  21      270.20      245.29     98.15 o 
   1   5  21      109.99      122.68     93.58 o 
   2   5  21      241.58      265.74     93.83 o 
   3   5  21        7.14       -4.48    102.62 o 
   4   5  21       33.80      153.16    117.95 o 
   5   5  21       14.55       77.60    215.60 o 
  -4   6  21      122.47       89.91    249.02 o 
  -3   6  21       14.32      269.64    105.23 o 
  -2   6  21       20.13       99.61    107.84 o 
  -1   6  21        7.21      -59.91    198.89 o 
   0   6  21      769.90      646.95    110.56 o 
   1   6  21        7.31     -133.92    180.30 o 
   2   6  21       19.99      -12.63    109.39 o 
   3   6  21       14.21      178.75    111.43 o 
   4   6  21      123.51      160.50    124.96 o 
  -4   7  21       11.03     -171.25    225.95 o 
  -3   7  21       17.63     -241.84    241.84 o 
  -2   7  21       44.67     -217.96    217.96 o 
  -1   7  21      295.61      240.07    114.21 o 
   0   7  21       43.47       -4.32    104.91 o 
   1   7  21      294.21      -15.90    205.26 o 
   2   7  21       44.21      135.55    107.51 o 
   3   7  21       18.16      -92.35    116.23 o 
   4   7  21       10.87       77.19    239.89 o 
  -3   8  21      123.87     -132.70    231.09 o 
  -2   8  21       27.55      108.17    197.91 o 
  -1   8  21      121.29       34.40    211.77 o 
   0   8  21      113.79      -67.49    242.50 o 
   1   8  21      120.60      195.55    106.21 o 
   2   8  21       27.88     -230.02    230.02 o 
   3   8  21      122.97     -132.21    265.49 o 
  -1   9  21       28.22      -40.59    116.97 o 
   0   9  21        0.14      -73.11    233.28 o 
   1   9  21       28.54      -24.94    122.67 o 
   0   0  22     1397.96     1547.87    106.83 o 
   1   0  22      890.66      875.84     82.80 o 
   2   0  22       25.14       45.69    101.64 o 
   3   0  22      806.49      737.98     76.42 o 
   4   0  22       86.37       84.09     97.90 o 
   5   0  22      170.26      -28.45    166.49 o 
  -5   1  22        4.23      -88.74    154.96 o 
  -4   1  22      200.34      213.24     78.10 o 
  -3   1  22        7.49       20.47    124.04 o 
  -2   1  22      369.12      514.14     70.52 o 
  -1   1  22      585.67      650.47    107.45 o 
   0   1  22        5.95      -25.54    122.84 o 
   1   1  22      586.14      675.04     65.78 o 
   2   1  22      366.31      489.22     62.27 o 
   3   1  22        7.16       -9.63    153.81 o 
   4   1  22      200.79      277.05    112.57 o 
   5   1  22        4.50      -64.80    159.16 o 
  -5   2  22      175.67      227.34    116.89 o 
  -4   2  22       16.22       -8.80    107.02 o 
  -3   2  22      423.13      364.16    106.30 o 
  -2   2  22      310.16      378.17     94.32 o 
  -1   2  22     1677.40     1573.45    116.71 o 
   0   2  22      152.16       48.26     86.32 o 
   1   2  22     1666.81     1690.97    117.93 o 
   2   2  22      309.82      255.32     91.55 o 
   3   2  22      419.07      306.77    104.43 o 
   4   2  22       16.21     -215.68    215.68 o 
   5   2  22      176.99     -243.57    243.57 o 
  -5   3  22       75.45     -229.86    229.86 o 
  -4   3  22       15.67      -16.55    216.25 o 
  -3   3  22      406.79      388.86    107.12 o 
  -2   3  22      322.40      461.48     97.74 o 
  -1   3  22        6.84       23.56     86.32 o 
   0   3  22      451.55      436.48     94.08 o 
   1   3  22        6.46      -93.98    170.52 o 
   2   3  22      319.49      440.45     94.32 o 
   3   3  22      405.59       61.39    221.74 o 
   4   3  22       15.71      198.32    106.13 o 
   5   3  22       75.76     -264.43    264.43 o 
  -5   4  22        9.17      124.06    123.57 o 
  -4   4  22      219.45      338.29    115.10 o 
  -3   4  22       55.06     -127.73    209.00 o 
  -2   4  22       94.99     -189.35    189.35 o 
  -1   4  22     1217.71     1265.81    116.20 o 
   0   4  22      151.93       41.33    186.75 o 
   1   4  22     1216.74     1166.08    113.02 o 
   2   4  22       95.11      147.38     89.58 o 
   3   4  22       54.37       15.81    203.45 o 
   4   4  22      221.09      122.44    214.63 o 
   5   4  22        9.37      -38.55    253.17 o 
  -4   5  22        5.74     -239.80    239.80 o 
  -3   5  22      167.03      136.05    116.08 o 
  -2   5  22      219.87      109.80    228.00 o 
  -1   5  22       23.97      -29.83     94.80 o 
   0   5  22      259.17      -86.90    227.68 o 
   1   5  22       24.09       14.51    184.13 o 
   2   5  22      221.41     -169.72    230.69 o 
   3   5  22      167.45       33.50    217.07 o 
   4   5  22        5.57     -127.07    222.03 o 
  -4   6  22       68.01       37.58    248.69 o 
  -3   6  22      174.47      205.09    121.05 o 
  -2   6  22       45.09     -218.45    218.45 o 
  -1   6  22      471.14      419.27    115.60 o 
   0   6  22        1.63     -216.98    216.98 o 
   1   6  22      474.62      530.88    106.31 o 
   2   6  22       46.04       65.05    224.32 o 
   3   6  22      176.25      104.83    218.05 o 
   4   6  22       68.44     -263.61    263.61 o 
  -3   7  22        3.94     -184.54    209.32 o 
  -2   7  22      130.42     -210.88    243.48 o 
  -1   7  22       34.16      259.53    104.99 o 
   0   7  22       12.83      115.01    201.49 o 
   1   7  22       34.65       82.82    202.23 o 
   2   7  22      131.33      -34.32    226.28 o 
   3   7  22        3.74       40.51    115.58 o 
  -2   8  22        8.87      -18.91    224.15 o 
  -1   8  22       55.55      -89.17    251.95 o 
   0   8  22      148.67      105.56    247.23 o 
   1   8  22       56.21       53.31    231.90 o 
   2   8  22        8.91      130.50    120.39 o 
   0   9  22        1.98     -256.76    256.76 o 
   1   0  23       74.38       44.95     75.80 o 
   2   0  23      238.61      318.96     66.23 o 
   3   0  23       38.01      151.48     65.23 o 
   4   0  23       66.58       85.69     91.09 o 
   5   0  23       50.49       45.81    166.65 o 
  -5   1  23      159.46      156.49    111.13 o 
  -4   1  23       99.63     -165.94    165.94 o 
  -3   1  23        1.49      158.25     62.89 o 
  -2   1  23       27.71       -0.68    180.26 o 
  -1   1  23       37.97      107.93    122.39 o 
   0   1  23      361.52      295.09    160.43 o 
   1   1  23       38.37       42.40    138.85 o 
   2   1  23       27.52      -65.23    125.90 o 
   3   1  23        1.54      -86.52     86.52 o 
   4   1  23      100.41        8.49    152.16 o 
   5   1  23      159.87      -86.62    177.90 o 
  -5   2  23      111.34       94.55    252.45 o 
  -4   2  23       71.08       74.83    118.36 o 
  -3   2  23      180.65      344.24    106.46 o 
  -2   2  23       19.90      -93.82     93.82 o 
  -1   2  23      297.45      412.24    100.19 o 
   0   2  23        6.11      149.08     80.37 o 
   1   2  23      295.65      241.30     88.28 o 
   2   2  23       19.83     -116.40    180.22 o 
   3   2  23      182.70      -78.50    214.30 o 
   4   2  23       70.18      304.28    104.25 o 
   5   2  23      112.16      -75.81    276.17 o 
  -5   3  23       19.27     -211.28    254.07 o 
  -4   3  23       67.86       35.13    219.67 o 
  -3   3  23      168.08      335.35    113.63 o 
  -2   3  23       53.27      132.70     95.69 o 
  -1   3  23      210.19      221.23     95.70 o 
   0   3  23      346.38       56.00    209.83 o 
   1   3  23      209.08      -42.31    206.72 o 
   2   3  23       53.86       63.25     95.04 o 
   3   3  23      167.82      245.85    102.71 o 
   4   3  23       68.65      115.26    113.30 o 
   5   3  23       18.90     -213.72    233.94 o 
  -4   4  23       50.06     -253.50    253.50 o 
  -3   4  23       81.26     -133.84    215.27 o 
  -2   4  23      547.48      420.91    115.77 o 
  -1   4  23       85.00        0.00    192.53 o 
   0   4  23        3.21      123.49     88.93 o 
   1   4  23       85.93      209.65     94.64 o 
   2   4  23      547.17      483.28    115.36 o 
   3   4  23       81.37      -66.51    238.99 o 
   4   4  23       49.71       19.81    120.23 o 
  -4   5  23       76.70       56.24    125.04 o 
  -3   5  23      123.81      -17.61    212.59 o 
  -2   5  23      101.93      -65.78    202.72 o 
  -1   5  23      107.39       88.93    101.73 o 
   0   5  23       30.90      102.87     90.23 o 
   1   5  23      105.91      -30.97    198.48 o 
   2   5  23      102.04       74.99    105.15 o 
   3   5  23      124.91       52.09    222.45 o 
   4   5  23       76.63      185.03    122.92 o 
  -3   6  23      141.36       36.52    233.70 o 
  -2   6  23       70.77     -103.68    243.56 o 
  -1   6  23       16.63       53.63    103.36 o 
   0   6  23        0.91      -48.42    199.54 o 
   1   6  23       17.05      -32.36    189.68 o 
   2   6  23       70.77      -33.91    222.53 o 
   3   6  23      140.94       54.29    121.29 o 
  -3   7  23        8.36       57.71    251.30 o 
  -2   7  23       26.01       10.19    113.06 o 
  -1   7  23       24.69      104.50    221.63 o 
   0   7  23       24.79       93.25    113.06 o 
   1   7  23       24.92     -172.72    213.15 o 
   2   7  23       25.88       73.44    116.40 o 
   3   7  23        8.28      -46.71    121.70 o 
  -1   8  23        8.68       55.75    201.09 o 
   0   8  23        0.06     -219.18    240.86 o 
   1   8  23        8.48      129.11    235.16 o 
   0   0  24     1016.03      980.99    109.18 o 
   1   0  24       22.83     -135.83    135.83 o 
   2   0  24      524.08      546.64     74.88 o 
   3   0  24      301.96      322.49    287.92 o 
   4   0  24       39.56      -33.54    101.61 o 
   5   0  24       21.87     -171.55    171.55 o 
  -4   1  24      226.66      270.52     83.23 o 
  -3   1  24       47.84      134.38     74.90 o 
  -2   1  24      132.94      -53.67    137.59 o 
  -1   1  24      568.54      651.10     73.40 o 
   0   1  24       82.96       55.03    131.28 o 
   1   1  24      569.66      657.08     73.20 o 
   2   1  24      133.79      172.74     82.35 o 
   3   1  24       48.79       78.62    129.60 o 
   4   1  24      226.75      121.33    118.08 o 
  -4   2  24      131.29       35.70    202.23 o 
  -3   2  24       24.20     -209.40    209.40 o 
  -2   2  24      499.52      660.42    107.29 o 
  -1   2  24       39.96      142.73     91.21 o 
   0   2  24      620.81      511.75    101.83 o 
   1   2  24       40.81      -57.95     94.96 o 
   2   2  24      504.46      679.83    105.00 o 
   3   2  24       24.73      -98.55    197.09 o 
   4   2  24      131.01      317.01    107.52 o 
  -4   3  24        3.68      164.24    110.04 o 
  -3   3  24      145.53      185.12    117.22 o 
  -2   3  24       30.54       47.85    201.25 o 
  -1   3  24      322.18      105.40    208.93 o 
   0   3  24      328.74      220.84    100.27 o 
   1   3  24      324.78      425.20    102.14 o 
   2   3  24       30.88      109.55    188.29 o 
   3   3  24      146.65      188.22    108.90 o 
   4   3  24        3.64        0.00    201.00 o 
  -4   4  24      140.53      338.28    124.39 o 
  -3   4  24       55.12     -232.31    232.31 o 
  -2   4  24      252.56        0.00    229.06 o 
  -1   4  24      268.03      378.65    106.87 o 
   0   4  24       83.77      225.46     93.82 o 
   1   4  24      267.39      484.86    100.92 o 
   2   4  24      253.59      114.61    115.59 o 
   3   4  24       54.47       69.28    219.76 o 
   4   4  24      140.30      344.97    118.44 o 
  -3   5  24       84.25      148.76    121.86 o 
  -2   5  24       86.60      216.09    115.42 o 
  -1   5  24       61.16       32.77    216.58 o 
   0   5  24      365.46      340.10    109.15 o 
   1   5  24       60.56     -218.61    218.61 o 
   2   5  24       86.29      118.11    207.04 o 
   3   5  24       83.77      226.36    118.11 o 
  -3   6  24       33.22     -190.17    260.92 o 
  -2   6  24      210.78       72.47    245.20 o 
  -1   6  24       40.54     -154.55    228.23 o 
   0   6  24      217.13      243.49    117.14 o 
   1   6  24       40.20       51.11    109.47 o 
   2   6  24      208.19      -53.23    231.42 o 
   3   6  24       33.05      185.44    118.11 o 
  -2   7  24      124.36      -57.06    249.59 o 
  -1   7  24       73.64       79.23    119.58 o 
   0   7  24        1.29       29.43    114.44 o 
   1   7  24       73.48      -72.14    254.48 o 
   2   7  24      124.09      289.86    124.96 o 
   1   0  25      111.86       57.13     88.48 o 
   2   0  25      189.82      191.41     75.32 o 
   3   0  25      296.18      360.97    166.26 o 
   4   0  25       13.00      -91.79    156.28 o 
  -4   1  25       62.56      -81.22    154.10 o 
  -3   1  25       79.68     -122.39    150.60 o 
  -2   1  25      254.99      228.00     75.20 o 
  -1   1  25       86.22       22.47    131.85 o 
   0   1  25       12.89       -8.57     65.29 o 
   1   1  25       86.40      273.53     67.78 o 
   2   1  25      255.03      145.41     97.99 o 
   3   1  25       79.22      -11.77    103.52 o 
   4   1  25       62.95     -105.78    228.23 o 
  -4   2  25      182.28      142.57    125.86 o 
  -3   2  25       89.52     -116.73    116.73 o 
  -2   2  25       22.82       65.62    182.01 o 
  -1   2  25       27.07       30.89    186.17 o 
   0   2  25       59.33      150.80     95.86 o 
   1   2  25       27.03      179.98     92.92 o 
   2   2  25       22.76      -16.14    187.88 o 
   3   2  25       89.73      119.99    210.95 o 
   4   2  25      180.50      391.68    127.00 o 
  -4   3  25       26.64      -10.27    122.84 o 
  -3   3  25       33.18      160.09    111.83 o 
  -2   3  25        2.35     -201.25    217.55 o 
  -1   3  25       40.43       63.25    176.39 o 
   0   3  25       17.72        0.00    190.08 o 
   1   3  25       40.64       94.15    100.99 o 
   2   3  25        2.52     -180.63    213.31 o 
   3   3  25       33.33     -210.79    243.80 o 
   4   3  25       27.10       37.90    205.49 o 
  -3   4  25       27.13       34.89    120.39 o 
  -2   4  25       23.86       69.45    227.09 o 
  -1   4  25       53.69       98.38    104.33 o 
   0   4  25        2.66       32.03    198.15 o 
   1   4  25       54.50      113.79    207.37 o 
   2   4  25       23.30      -84.69    216.17 o 
   3   4  25       27.70       72.63    237.36 o 
  -3   5  25        8.40       75.97    244.53 o 
  -2   5  25       36.38      206.39    120.39 o 
  -1   5  25       59.55       85.51    228.72 o 
   0   5  25       18.49      123.65    106.21 o 
   1   5  25       59.29     -186.09    223.75 o 
   2   5  25       36.12       88.36    206.22 o 
   3   5  25        8.56      -15.16    122.67 o 
  -2   6  25       25.28     -207.61    240.95 o 
  -1   6  25       29.53        0.00    228.64 o 
   0   6  25      188.66      230.85    120.07 o 
   1   6  25       29.83      -53.55    248.28 o 
   2   6  25       25.08     -184.21    222.93 o 
  -1   7  25       78.61     -151.61    248.37 o 
   0   7  25       34.18        5.30    119.25 o 
   1   7  25       78.62      112.49    220.25 o 
   0   0  26      487.31      523.87    117.07 o 
   1   0  26       96.81      211.53     91.43 o 
   2   0  26        3.65      -65.27    112.08 o 
   3   0  26      167.04      259.78    240.67 o 
   4   0  26       81.53      161.15    170.44 o 
  -4   1  26       56.86        8.25    103.01 o 
  -3   1  26       11.58       39.45    157.43 o 
  -2   1  26      239.31      334.65    185.00 o 
  -1   1  26      259.37      392.80     78.48 o 
   0   1  26      103.01       46.69    117.34 o 
   1   1  26      259.84      330.78    186.39 o 
   2   1  26      236.98       43.38    102.79 o 
   3   1  26       11.09      -51.39    146.03 o 
   4   1  26       56.86      -96.27    178.83 o 
  -3   2  26      151.95      218.13    121.13 o 
  -2   2  26       54.84        0.00    113.79 o 
  -1   2  26      302.43      113.55    218.31 o 
   0   2  26       30.87       95.29    198.81 o 
   1   2  26      299.45      263.87    110.29 o 
   2   2  26       54.58      330.61    105.56 o 
   3   2  26      150.61      156.51    122.68 o 
  -3   3  26      127.42        0.00    240.87 o 
  -2   3  26      140.24      168.08    119.34 o 
  -1   3  26       19.62      -16.63    226.27 o 
   0   3  26      236.36      498.47    108.01 o 
   1   3  26       19.08       49.48    208.02 o 
   2   3  26      138.71      351.89    111.67 o 
   3   3  26      127.49       73.53    240.79 o 
  -3   4  26       29.56      -76.70    249.83 o 
  -2   4  26       11.71       54.69    201.41 o 
  -1   4  26      296.12      464.49    119.10 o 
   0   4  26       98.81      -67.49    227.67 o 
   1   4  26      295.71      441.50    118.20 o 
   2   4  26       11.59       71.00    211.44 o 
   3   4  26       29.30      -37.66    243.23 o 
  -2   5  26       91.49      -37.82    247.15 o 
  -1   5  26        8.39     -227.74    227.74 o 
   0   5  26       74.55       52.82    117.30 o 
   1   5  26        7.99      144.93    111.59 o 
   2   5  26       91.82      291.24    117.79 o 
  -1   6  26      127.67      281.22    129.69 o 
   0   6  26        4.53     -267.60    267.60 o 
   1   6  26      129.27      248.21    131.56 o 
   1   0  27       11.92       17.57    146.31 o 
   2   0  27       21.13      -18.07    101.37 o 
   3   0  27       11.10       18.05    186.09 o 
  -3   1  27        7.54      -36.55    166.16 o 
  -2   1  27        5.24     -142.98    354.24 o 
  -1   1  27       47.07       84.84     98.60 o 
   0   1  27       68.84       36.50     75.80 o 
   1   1  27       46.94        7.45     78.63 o 
   2   1  27        5.34      -14.59    196.85 o 
   3   1  27        7.37       62.18     83.89 o 
  -3   2  27       36.38     -171.09    225.70 o 
  -2   2  27       14.56     -161.80    235.08 o 
  -1   2  27      141.37     -153.49    238.10 o 
   0   2  27       34.61       50.05    198.64 o 
   1   2  27      141.02     -239.32    239.32 o 
   2   2  27       14.50        0.00    216.49 o 
   3   2  27       37.18      112.65    225.22 o 
  -3   3  27       58.35       38.88    253.50 o 
  -2   3  27        4.21     -233.45    233.45 o 
  -1   3  27       75.14      -17.61    229.95 o 
   0   3  27      103.89      248.13    112.65 o 
   1   3  27       75.23     -156.01    218.53 o 
   2   3  27        4.19     -144.03    244.78 o 
   3   3  27       58.31      506.84    118.93 o 
  -2   4  27      137.13      114.20    237.20 o 
  -1   4  27       62.58      -89.99    238.67 o 
   0   4  27       26.79       17.44    234.34 o 
   1   4  27       62.85       97.24    114.61 o 
   2   4  27      137.15       55.84    205.82 o 
  -1   5  27       41.86     -168.48    249.10 o 
   0   5  27        8.49     -232.71    232.71 o 
   1   5  27       41.58     -233.69    233.69 o 
   0   0  28      216.70      104.18    236.56 o 
   1   0  28       24.16      -78.27    147.83 o 
   2   0  28      128.64       35.77    138.04 o 
  -2   1  28       40.09      -59.67    159.31 o 
  -1   1  28       95.53      211.88     82.69 o 
   0   1  28        2.16       46.19    100.74 o 
   1   1  28       96.23      -88.28    162.81 o 
   2   1  28       40.44       34.65    121.57 o 
  -2   2  28      153.60     -112.90    265.08 o 
  -1   2  28        3.87      -18.10    227.01 o 
   0   2  28      314.15      254.83    123.34 o 
   1   2  28        3.92     -234.34    234.34 o 
   2   2  28      155.16      -92.52    248.86 o 
  -2   3  28       19.58     -192.77    242.41 o 
  -1   3  28       45.88      100.18    116.32 o 
   0   3  28      182.56      126.18    242.18 o 
   1   3  28       46.33       34.89    118.60 o 
   2   3  28       19.77       94.23    239.56 o 
  -1   4  28       61.88     -170.11    246.82 o 
   0   4  28      105.11     -239.16    239.16 o 
   1   4  28       61.51      245.11    123.33 o 
   1   0  29       92.63       59.67    182.79 o 
   2   0  29      101.85      114.67    145.42 o 
  -2   1  29       45.76      -17.14    114.25 o 
  -1   1  29       19.10      142.02    141.34 o 
   0   1  29       12.99      -25.86    286.35 o 
   1   1  29       19.25      -56.31    158.24 o 
   2   1  29       45.86      -53.15    307.66 o 
  -1   2  29       24.76       37.58    222.36 o 
   0   2  29       78.74      136.29    122.76 o 
   1   2  29       24.47      -37.33    245.27 o 
   0   3  29       16.63      -94.55    217.80 o 
                                                 
